# Supplementary material for: The combination of active partitioning and toxin-antitoxin systems is most advantageous for low-copy plasmid fitness
Source: Nat Commun. 2025 Aug 1;16:7078. doi: 10.1038/s41467-025-62473-8 (PMC12317039; doi:10.1038/s41467-025-62473-8)
Supplement: Supplementary file 6 — Source data [file 41467_2025_62473_MOESM6_ESM.xlsx]

## Sheet: 1c
Plasmid	Replicate	LB	AB	Day	Ratios
pCONn-U	1	4600000	6600000	0	1.43478
pCONn-U	2	4200000	4200000	0	1
pCONn-U	3	6400000	4800000	0	0.75
pCONn-U	4	5200000	4200000	0	0.807692
pCONn-U	5	6600000	4800000	0	0.727273
pCONn-U	6	3800000	4200000	0	1.10526
pCONn-U	7	5600000	6000000	0	1.07143
pCONn-U	8	4800000	3800000	0	0.791667
pCONn-U	1	640000000	560000000	1	0.875
pCONn-U	2	780000000	440000000	1	0.564103
pCONn-U	3	640000000	380000000	1	0.59375
pCONn-U	4	440000000	440000000	1	1
pCONn-U	5	440000000	280000000	1	0.636364
pCONn-U	6	1160000000	760000000	1	0.655172
pCONn-U	7	1120000000	1100000000	1	0.982143
pCONn-U	8	700000000	460000000	1	0.657143
pCONn-U	1	940000000	680000000	2	0.723404
pCONn-U	2	780000000	400000000	2	0.512821
pCONn-U	3	820000000	460000000	2	0.560976
pCONn-U	4	820000000	500000000	2	0.609756
pCONn-U	5	960000000	480000000	2	0.5
pCONn-U	6	720000000	560000000	2	0.777778
pCONn-U	7	920000000	740000000	2	0.804348
pCONn-U	8	540000000	260000000	2	0.481481
pCONn-U	1	780000000	560000000	3	0.717949
pCONn-U	2	1080000000	740000000	3	0.685185
pCONn-U	3	800000000	420000000	3	0.525
pCONn-U	4	1120000000	440000000	3	0.392857
pCONn-U	5	1040000000	320000000	3	0.307692
pCONn-U	6	1340000000	1160000000	3	0.865672
pCONn-U	7	1280000000	700000000	3	0.546875
pCONn-U	8	1480000000	940000000	3	0.635135
pCONn-U	1	880000000	320000000	4	0.363636
pCONn-U	2	1060000000	840000000	4	0.792453
pCONn-U	3	880000000	420000000	4	0.477273
pCONn-U	4	660000000	680000000	4	1.0303
pCONn-U	5	720000000	480000000	4	0.666667
pCONn-U	6	600000000	680000000	4	1.13333
pCONn-U	7	820000000	460000000	4	0.560976
pCONn-U	8	480000000	300000000	4	0.625
pCONn-U	1	1080000000	340000000	5	0.314815
pCONn-U	2	820000000	380000000	5	0.463415
pCONn-U	3	980000000	700000000	5	0.714286
pCONn-U	4	860000000	480000000	5	0.55814
pCONn-U	5	1440000000	580000000	5	0.402778
pCONn-U	6	640000000	360000000	5	0.5625
pCONn-U	7	840000000	440000000	5	0.52381
pCONn-U	8	460000000	300000000	5	0.652174
pCONc-U	1	5400000	4800000	0	0.888889
pCONc-U	4	8000000	5800000	0	0.725
pCONc-U	5	2800000	4400000	0	1.57143
pCONc-U	6	5000000	4800000	0	0.96
pCONc-U	8	5000000	4000000	0	0.8
pCONc-U	1	1140000000	580000000	1	0.508772
pCONc-U	4	1380000000	900000000	1	0.652174
pCONc-U	5	1620000000	840000000	1	0.518519
pCONc-U	6	1300000000	860000000	1	0.661538
pCONc-U	8	1400000000	940000000	1	0.671429
pCONc-U	1	1120000000	580000000	2	0.517857
pCONc-U	4	1320000000	900000000	2	0.681818
pCONc-U	5	900000000	840000000	2	0.933333
pCONc-U	6	1200000000	860000000	2	0.716667
pCONc-U	8	1660000000	940000000	2	0.566265
pCONc-U	1	680000000	260000000	3	0.382353
pCONc-U	4	560000000	340000000	3	0.607143
pCONc-U	5	700000000	420000000	3	0.6
pCONc-U	6	880000000	740000000	3	0.840909
pCONc-U	8	1060000000	740000000	3	0.698113
pCONc-U	1	480000000	300000000	4	0.625
pCONc-U	4	780000000	360000000	4	0.461538
pCONc-U	5	520000000	320000000	4	0.615385
pCONc-U	6	540000000	300000000	4	0.555556
pCONc-U	8	560000000	280000000	4	0.5
pCONc-U	1	1060000000	420000000	5	0.396226
pCONc-U	4	900000000	600000000	5	0.666667
pCONc-U	5	960000000	400000000	5	0.416667
pCONc-U	6	760000000	180000000	5	0.236842
pCONc-U	8	1180000000	720000000	5	0.610169
pCONn-S	1	6.36364e+06	4000000	0	0.628571
pCONn-S	2	5.09091e+06	5.63636e+06	0	1.10714
pCONn-S	3	5.27273e+06	4.90909e+06	0	0.931034
pCONn-S	4	9.27273e+06	7.09091e+06	0	0.764706
pCONn-S	5	5.81818e+06	7.27273e+06	0	1.25
pCONn-S	6	7.09091e+06	5.63636e+06	0	0.794872
pCONn-S	7	7.63636e+06	6e+06	0	0.785714
pCONn-S	8	9.27273e+06	7.09091e+06	0	0.764706
pCONn-S	1	980000000	1080000000	1	1.10204
pCONn-S	2	800000000	740000000	1	0.925
pCONn-S	3	1500000000	1640000000	1	1.09333
pCONn-S	4	540000000	700000000	1	1.2963
pCONn-S	5	1020000000	1000000000	1	0.980392
pCONn-S	6	600000000	900000000	1	1.5
pCONn-S	7	920000000	1100000000	1	1.19565
pCONn-S	8	1040000000	1240000000	1	1.19231
pCONn-S	1	1420000000	1080000000	2	0.760563
pCONn-S	2	900000000	740000000	2	0.822222
pCONn-S	3	1060000000	1640000000	2	1.54717
pCONn-S	4	560000000	700000000	2	1.25
pCONn-S	5	1040000000	1000000000	2	0.961538
pCONn-S	6	700000000	900000000	2	1.28571
pCONn-S	7	1340000000	1100000000	2	0.820896
pCONn-S	8	1180000000	1240000000	2	1.05085
pCONn-S	1	1340000000	1380000000	3	1.02985
pCONn-S	2	1400000000	1080000000	3	0.771429
pCONn-S	3	1660000000	1460000000	3	0.879518
pCONn-S	4	800000000	640000000	3	0.8
pCONn-S	5	860000000	600000000	3	0.697674
pCONn-S	6	1320000000	1040000000	3	0.787879
pCONn-S	7	440000000	380000000	3	0.863636
pCONn-S	8	1280000000	1380000000	3	1.07812
pCONn-S	1	820000000	720000000	4	0.878049
pCONn-S	2	640000000	480000000	4	0.75
pCONn-S	3	520000000	940000000	4	1.80769
pCONn-S	4	1160000000	960000000	4	0.827586
pCONn-S	5	780000000	580000000	4	0.74359
pCONn-S	6	800000000	1080000000	4	1.35
pCONn-S	7	1020000000	1140000000	4	1.11765
pCONn-S	8	820000000	740000000	4	0.902439
pCONn-S	1	90000000	56000000	5	0.622222
pCONn-S	2	94000000	134000000	5	1.42553
pCONn-S	3	192000000	178000000	5	0.927083
pCONn-S	4	176000000	140000000	5	0.795455
pCONn-S	5	164000000	220000000	5	1.34146
pCONn-S	6	234000000	252000000	5	1.07692
pCONn-S	7	174000000	168000000	5	0.965517
pCONn-S	8	198000000	196000000	5	0.989899
pCONc-S	1	7.47727e+06	7.29545e+06	0	0.975684
pCONc-S	2	6.68182e+06	6.77273e+06	0	1.01361
pCONc-S	3	7.22727e+06	7.47727e+06	0	1.03459
pCONc-S	4	8.07576e+06	7500000	0	0.928705
pCONc-S	5	7.59091e+06	7250000	0	0.95509
pCONc-S	6	8.09091e+06	7.02273e+06	0	0.867978
pCONc-S	7	6.72727e+06	6.47727e+06	0	0.962838
pCONc-S	8	7.18182e+06	7.29545e+06	0	1.01582
pCONc-S	1	2.51515e+09	2.20455e+09	1	0.876506
pCONc-S	2	2.63636e+09	2.5e+09	1	0.948276
pCONc-S	3	2.5e+09	2.36364e+09	1	0.945455
pCONc-S	4	2.80303e+09	2.43182e+09	1	0.867568
pCONc-S	5	3.06818e+09	2.43182e+09	1	0.792593
pCONc-S	6	2.40909e+09	2.59091e+09	1	1.07547
pCONc-S	7	2.38636e+09	2.77273e+09	1	1.1619
pCONc-S	8	2.38636e+09	2.34091e+09	1	0.980952
pCONc-S	1	2.47727e+09	3.04545e+09	2	1.22936
pCONc-S	2	2.84091e+09	2.5e+09	2	0.88
pCONc-S	3	2.34091e+09	2.13636e+09	2	0.912621
pCONc-S	4	2.63636e+09	2.52273e+09	2	0.956897
pCONc-S	5	2.77273e+09	2.5e+09	2	0.901639
pCONc-S	6	2.81818e+09	2.84091e+09	2	1.00806
pCONc-S	7	2.18182e+09	2.5e+09	2	1.14583
pCONc-S	8	2.65909e+09	2.27273e+09	2	0.854701
pCONc-S	1	2.04545e+09	2.18182e+09	3	1.06667
pCONc-S	2	2.52273e+09	2000000000	3	0.792793
pCONc-S	3	2.11364e+09	1.61364e+09	3	0.763441
pCONc-S	4	2.20455e+09	2.45455e+09	3	1.1134
pCONc-S	5	2.31818e+09	2.25e+09	3	0.970588
pCONc-S	6	2.27273e+09	2.27273e+09	3	1
pCONc-S	7	2.5e+09	2.31818e+09	3	0.927273
pCONc-S	8	2.11364e+09	1.95455e+09	3	0.924731
pCONc-S	1	2.47727e+09	2.22727e+09	4	0.899083
pCONc-S	2	2.40909e+09	2.02273e+09	4	0.839623
pCONc-S	3	2.38636e+09	2.52273e+09	4	1.05714
pCONc-S	4	2.11364e+09	2.29545e+09	4	1.08602
pCONc-S	5	2.5e+09	2.75e+09	4	1.1
pCONc-S	6	2.56818e+09	2.63636e+09	4	1.02655
pCONc-S	7	2.77273e+09	2.45455e+09	4	0.885246
pCONc-S	8	2.34091e+09	1.86364e+09	4	0.796117
pCONc-S	1	1.97727e+09	2.31818e+09	5	1.17241
pCONc-S	2	2.45455e+09	2.88636e+09	5	1.17593
pCONc-S	3	2000000000	2.81818e+09	5	1.40909
pCONc-S	4	2.22727e+09	2.90909e+09	5	1.30612
pCONc-S	5	2.38636e+09	2.84091e+09	5	1.19048
pCONc-S	6	2.72727e+09	2.61364e+09	5	0.958333
pCONc-S	7	2.88636e+09	1.88636e+09	5	0.653543
pCONc-S	8	2.56818e+09	1.97727e+09	5	0.769912
pCONn-P	1	7.39394e+06	6.86364e+06	0	0.928279
pCONn-P	2	7000000	6.45455e+06	0	0.922078
pCONn-P	3	7.77273e+06	6.63636e+06	0	0.853801
pCONn-P	4	8.17424e+06	8.09091e+06	0	0.989805
pCONn-P	5	7.86364e+06	7.18182e+06	0	0.913295
pCONn-P	6	7.22727e+06	6.79545e+06	0	0.940252
pCONn-P	7	7.45455e+06	7.29545e+06	0	0.978659
pCONn-P	8	6.54545e+06	6.25e+06	0	0.954861
pCONn-P	1	2.61364e+09	2.25e+09	1	0.86087
pCONn-P	2	2.13636e+09	2.06818e+09	1	0.968085
pCONn-P	3	3.22727e+09	2.68182e+09	1	0.830986
pCONn-P	4	3.15909e+09	2.36364e+09	1	0.748201
pCONn-P	5	2.72727e+09	2.68182e+09	1	0.983333
pCONn-P	6	2.90152e+09	2.73864e+09	1	0.943864
pCONn-P	7	2.43182e+09	1.63636e+09	1	0.672897
pCONn-P	8	2.29545e+09	2.35227e+09	1	1.02475
pCONn-P	1	1.84091e+09	1750000000	2	0.950617
pCONn-P	2	2.31818e+09	1.72727e+09	2	0.745098
pCONn-P	3	2.25e+09	2.36364e+09	2	1.05051
pCONn-P	4	1.81818e+09	1.84091e+09	2	1.0125
pCONn-P	5	1.90909e+09	2.13636e+09	2	1.11905
pCONn-P	6	2.06818e+09	2.11364e+09	2	1.02198
pCONn-P	7	2.52273e+09	2.45455e+09	2	0.972973
pCONn-P	8	2.15909e+09	2.02273e+09	2	0.936842
pCONn-P	1	2.25e+09	2.11364e+09	3	0.939394
pCONn-P	2	2.25e+09	1.43182e+09	3	0.636364
pCONn-P	3	1.86364e+09	1.61364e+09	3	0.865854
pCONn-P	4	2.13636e+09	1.63636e+09	3	0.765957
pCONn-P	5	3.38636e+09	3.36364e+09	3	0.993289
pCONn-P	6	1.73485e+09	1.97727e+09	3	1.13974
pCONn-P	7	2.45455e+09	2.15909e+09	3	0.87963
pCONn-P	8	1.70455e+09	1.63636e+09	3	0.96
pCONn-P	1	2.54545e+09	1750000000	4	0.6875
pCONn-P	2	1.95455e+09	1.04545e+09	4	0.534884
pCONn-P	3	1.86364e+09	1.90909e+09	4	1.02439
pCONn-P	4	1.45455e+09	1.40909e+09	4	0.96875
pCONn-P	5	2.25e+09	1750000000	4	0.777778
pCONn-P	6	2.22727e+09	1.5e+09	4	0.673469
pCONn-P	7	1.90909e+09	1.90909e+09	4	1
pCONn-P	8	1.84091e+09	1.86364e+09	4	1.01235
pCONn-P	1	2.61364e+09	2.38636e+09	5	0.913043
pCONn-P	2	2.5e+09	1.22727e+09	5	0.490909
pCONn-P	3	2.56818e+09	1.93182e+09	5	0.752212
pCONn-P	4	1.88636e+09	1750000000	5	0.927711
pCONn-P	5	2.27273e+09	2.20455e+09	5	0.97
pCONn-P	6	2.61364e+09	1.86364e+09	5	0.713043
pCONn-P	7	2.02273e+09	2.02273e+09	5	1
pCONn-P	8	1.81818e+09	2000000000	5	1.1
pCONc-P	1	7.27273e+06	7.63636e+06	0	1.05
pCONc-P	2	9.63636e+06	1.05455e+07	0	1.09434
pCONc-P	3	9.45455e+06	8000000	0	0.846154
pCONc-P	4	1.01818e+07	5.81818e+06	0	0.571429
pCONc-P	5	7.63636e+06	7.45455e+06	0	0.97619
pCONc-P	6	8.54545e+06	1.05455e+07	0	1.23404
pCONc-P	7	8.36364e+06	9.09091e+06	0	1.08696
pCONc-P	8	9.09091e+06	8.54545e+06	0	0.94
pCONc-P	1	1120000000	1000000000	1	0.892857
pCONc-P	2	1380000000	1160000000	1	0.84058
pCONc-P	3	1280000000	1240000000	1	0.96875
pCONc-P	4	1100000000	1020000000	1	0.927273
pCONc-P	5	1140000000	860000000	1	0.754386
pCONc-P	6	1320000000	1000000000	1	0.757576
pCONc-P	7	900000000	960000000	1	1.06667
pCONc-P	8	1100000000	1060000000	1	0.963636
pCONc-P	1	1440000000	1000000000	2	0.694444
pCONc-P	2	1080000000	1160000000	2	1.07407
pCONc-P	3	1400000000	1240000000	2	0.885714
pCONc-P	4	1400000000	1020000000	2	0.728571
pCONc-P	5	1520000000	860000000	2	0.565789
pCONc-P	6	1280000000	1000000000	2	0.78125
pCONc-P	7	1560000000	960000000	2	0.615385
pCONc-P	8	1040000000	1060000000	2	1.01923
pCONc-P	1	800000000	960000000	3	1.2
pCONc-P	2	760000000	800000000	3	1.05263
pCONc-P	3	840000000	680000000	3	0.809524
pCONc-P	4	860000000	760000000	3	0.883721
pCONc-P	5	1420000000	1360000000	3	0.957746
pCONc-P	6	1060000000	900000000	3	0.849057
pCONc-P	7	1220000000	1300000000	3	1.06557
pCONc-P	8	1140000000	840000000	3	0.736842
pCONc-P	1	780000000	680000000	4	0.871795
pCONc-P	2	1040000000	1040000000	4	1
pCONc-P	3	600000000	620000000	4	1.03333
pCONc-P	4	780000000	920000000	4	1.17949
pCONc-P	5	960000000	540000000	4	0.5625
pCONc-P	6	940000000	620000000	4	0.659574
pCONc-P	7	860000000	700000000	4	0.813953
pCONc-P	8	940000000	800000000	4	0.851064
pCONc-P	1	172000000	152000000	5	0.883721
pCONc-P	2	106000000	86000000	5	0.811321
pCONc-P	3	100000000	124000000	5	1.24
pCONc-P	4	200000000	198000000	5	0.99
pCONc-P	5	156000000	182000000	5	1.16667
pCONc-P	6	154000000	152000000	5	0.987013
pCONc-P	7	156000000	166000000	5	1.0641
pCONc-P	8	186000000	186000000	5	1
pCONn-T	1	8.97727e+06	8.63636e+06	0	0.962025
pCONn-T	2	9.38636e+06	8.72727e+06	0	0.929782
pCONn-T	3	9.25e+06	9.68182e+06	0	1.04668
pCONn-T	4	9.02273e+06	8.59091e+06	0	0.952141
pCONn-T	5	9.20455e+06	9.61364e+06	0	1.04444
pCONn-T	6	9.56818e+06	8.70455e+06	0	0.909739
pCONn-T	7	9.11364e+06	8.31818e+06	0	0.912718
pCONn-T	8	9.25e+06	9.09091e+06	0	0.982801
pCONn-T	1	182500000	132500000	1	0.726027
pCONn-T	2	2.36364e+08	2.20455e+08	1	0.932692
pCONn-T	3	1.65909e+08	1.81818e+08	1	1.09589
pCONn-T	4	2.20455e+08	2.31818e+08	1	1.05155
pCONn-T	5	1.81818e+08	1.63636e+08	1	0.9
pCONn-T	6	2.52273e+08	1.97727e+08	1	0.783784
pCONn-T	7	2.02273e+08	1.97727e+08	1	0.977528
pCONn-T	8	1.81818e+08	1.97727e+08	1	1.0875
pCONn-T	1	1.54545e+08	1.31818e+08	2	0.852941
pCONn-T	2	2.43182e+08	2.75e+08	2	1.13084
pCONn-T	3	2.52273e+08	2.11364e+08	2	0.837838
pCONn-T	4	1.97727e+08	1.63636e+08	2	0.827586
pCONn-T	5	1.79545e+08	2.15909e+08	2	1.20253
pCONn-T	6	2.36364e+08	2.31818e+08	2	0.980769
pCONn-T	7	2.34091e+08	1.84091e+08	2	0.786408
pCONn-T	8	2.47727e+08	2.36364e+08	2	0.954128
pCONn-T	1	1.36364e+08	1.29545e+08	3	0.95
pCONn-T	2	2.11364e+08	2.11364e+08	3	1
pCONn-T	3	2.09091e+08	2.09091e+08	3	1
pCONn-T	4	1.45455e+08	1.34091e+08	3	0.921875
pCONn-T	5	2.11364e+08	1.90909e+08	3	0.903226
pCONn-T	6	1.70455e+08	1.90909e+08	3	1.12
pCONn-T	7	175000000	1.81818e+08	3	1.03896
pCONn-T	8	1.86364e+08	1.61364e+08	3	0.865854
pCONn-T	1	1.56818e+08	1.63636e+08	4	1.04348
pCONn-T	2	1.47727e+08	1.93182e+08	4	1.30769
pCONn-T	3	1.70455e+08	1.77273e+08	4	1.04
pCONn-T	4	1.88636e+08	1.88636e+08	4	1
pCONn-T	5	200000000	2.45455e+08	4	1.22727
pCONn-T	6	1.56818e+08	1.79545e+08	4	1.14493
pCONn-T	7	2.18182e+08	1.63636e+08	4	0.75
pCONn-T	8	1.22727e+08	1.40909e+08	4	1.14815
pCONn-T	1	1.97727e+08	1.86364e+08	5	0.942529
pCONn-T	2	1.68182e+08	1.61364e+08	5	0.959459
pCONn-T	3	2.04545e+08	1.97727e+08	5	0.966667
pCONn-T	4	1.84091e+08	1.5e+08	5	0.814815
pCONn-T	5	2.36364e+08	2.90909e+08	5	1.23077
pCONn-T	6	1.09091e+08	1.5e+08	5	1.375
pCONn-T	7	1.72727e+08	1.68182e+08	5	0.973684
pCONn-T	8	1.47727e+08	1.29545e+08	5	0.876923
pCONc-T	1	11000000	10000000	0	0.909091
pCONc-T	2	11000000	9400000	0	0.854545
pCONc-T	3	8400000	10400000	0	1.2381
pCONc-T	4	9600000	11000000	0	1.14583
pCONc-T	5	9800000	8400000	0	0.857143
pCONc-T	6	8800000	7600000	0	0.863636
pCONc-T	7	11400000	10200000	0	0.894737
pCONc-T	8	9000000	8000000	0	0.888889
pCONc-T	1	1960000000	1340000000	1	0.683673
pCONc-T	2	1660000000	1360000000	1	0.819277
pCONc-T	3	1280000000	1240000000	1	0.96875
pCONc-T	4	980000000	1260000000	1	1.28571
pCONc-T	5	1320000000	1120000000	1	0.848485
pCONc-T	6	1020000000	1020000000	1	1
pCONc-T	7	1980000000	1520000000	1	0.767677
pCONc-T	8	940000000	920000000	1	0.978723
pCONc-T	1	1580000000	1460000000	2	0.924051
pCONc-T	2	1360000000	1460000000	2	1.07353
pCONc-T	3	1140000000	1160000000	2	1.01754
pCONc-T	4	960000000	1000000000	2	1.04167
pCONc-T	5	1460000000	1540000000	2	1.05479
pCONc-T	6	1300000000	1080000000	2	0.830769
pCONc-T	7	1800000000	1380000000	2	0.766667
pCONc-T	8	720000000	1080000000	2	1.5
pCONc-T	1	1600000000	1540000000	3	0.9625
pCONc-T	2	1480000000	1620000000	3	1.09459
pCONc-T	3	1240000000	1300000000	3	1.04839
pCONc-T	4	1120000000	1000000000	3	0.892857
pCONc-T	5	1320000000	1100000000	3	0.833333
pCONc-T	6	860000000	940000000	3	1.09302
pCONc-T	7	1640000000	1660000000	3	1.0122
pCONc-T	8	1100000000	1220000000	3	1.10909
pCONc-T	1	1220000000	1200000000	4	0.983607
pCONc-T	2	660000000	660000000	4	1
pCONc-T	3	1140000000	980000000	4	0.859649
pCONc-T	4	1020000000	740000000	4	0.72549
pCONc-T	5	1280000000	840000000	4	0.65625
pCONc-T	6	1200000000	1560000000	4	1.3
pCONc-T	7	1620000000	1320000000	4	0.814815
pCONc-T	8	1200000000	1120000000	4	0.933333
pCONc-T	1	360000000	400000000	5	1.11111
pCONc-T	2	520000000	740000000	5	1.42308
pCONc-T	3	300000000	280000000	5	0.933333
pCONc-T	4	480000000	420000000	5	0.875
pCONc-T	5	420000000	580000000	5	1.38095
pCONc-T	6	300000000	1.83636e+08	5	0.612121
pCONc-T	7	580000000	700000000	5	1.2069
pCONc-T	8	260000000	2.07273e+08	5	0.797203
pCONn-PT	1	9.09091e+06	8.90909e+06	0	0.98
pCONn-PT	2	9.93182e+06	9.63636e+06	0	0.970252
pCONn-PT	3	9.95455e+06	8.86364e+06	0	0.890411
pCONn-PT	4	9.86364e+06	8.81818e+06	0	0.894009
pCONn-PT	5	8.90909e+06	8.27273e+06	0	0.928571
pCONn-PT	6	9.5e+06	8000000	0	0.842105
pCONn-PT	7	9.20455e+06	8.86364e+06	0	0.962963
pCONn-PT	8	7.84091e+06	8.38636e+06	0	1.06957
pCONn-PT	1	2.40909e+09	2.84091e+09	1	1.17925
pCONn-PT	2	2.13636e+09	2.31818e+09	1	1.08511
pCONn-PT	3	2.54545e+09	2.20455e+09	1	0.866071
pCONn-PT	4	2.52273e+09	2.93182e+09	1	1.16216
pCONn-PT	5	2.22727e+09	2.15909e+09	1	0.969388
pCONn-PT	6	2.25e+09	2.49242e+09	1	1.10774
pCONn-PT	7	2.20455e+09	2.13636e+09	1	0.969072
pCONn-PT	8	1750000000	2.27273e+09	1	1.2987
pCONn-PT	1	2.72727e+09	2.59091e+09	2	0.95
pCONn-PT	2	2.59091e+09	2.47727e+09	2	0.95614
pCONn-PT	3	2.20455e+09	2.25e+09	2	1.02062
pCONn-PT	4	2.15909e+09	2.29545e+09	2	1.06316
pCONn-PT	5	2.20455e+09	2.22727e+09	2	1.01031
pCONn-PT	6	2.59091e+09	2.75e+09	2	1.0614
pCONn-PT	7	2.61364e+09	2.15909e+09	2	0.826087
pCONn-PT	8	2.31818e+09	1.68182e+09	2	0.72549
pCONn-PT	1	2.45455e+09	2.15909e+09	3	0.87963
pCONn-PT	2	2000000000	1.72727e+09	3	0.863636
pCONn-PT	3	2.47727e+09	1.63636e+09	3	0.66055
pCONn-PT	4	1.47727e+09	1.59091e+09	3	1.07692
pCONn-PT	5	1.68182e+09	1.29545e+09	3	0.77027
pCONn-PT	6	2.22727e+09	2.02273e+09	3	0.908163
pCONn-PT	7	1.59091e+09	1.45455e+09	3	0.914286
pCONn-PT	8	1.61364e+09	1.72727e+09	3	1.07042
pCONn-PT	1	2.34091e+09	2.45455e+09	4	1.04854
pCONn-PT	2	2.45455e+09	2.27273e+09	4	0.925926
pCONn-PT	3	2.13636e+09	2.13636e+09	4	1
pCONn-PT	4	2.06818e+09	1.70455e+09	4	0.824176
pCONn-PT	5	2.15909e+09	1.93182e+09	4	0.894737
pCONn-PT	6	2.29545e+09	2.15909e+09	4	0.940594
pCONn-PT	7	2.5e+09	2.11364e+09	4	0.845455
pCONn-PT	8	2.04545e+09	2.27273e+09	4	1.11111
pCONn-PT	1	1.63636e+09	2.52273e+09	5	1.54167
pCONn-PT	2	1.72727e+09	1.29545e+09	5	0.75
pCONn-PT	3	1.52273e+09	1.70455e+09	5	1.1194
pCONn-PT	4	1.40909e+09	1.59091e+09	5	1.12903
pCONn-PT	5	1.70455e+09	1.86364e+09	5	1.09333
pCONn-PT	6	1.79545e+09	1.93182e+09	5	1.07595
pCONn-PT	7	1.61364e+09	1.77273e+09	5	1.09859
pCONn-PT	8	1.93182e+09	2000000000	5	1.03529
pCONc-PT	1	11000000	8800000	0	0.8
pCONc-PT	3	9200000	6000000	0	0.652174
pCONc-PT	4	6600000	5600000	0	0.848485
pCONc-PT	5	9400000	8200000	0	0.87234
pCONc-PT	6	7400000	6400000	0	0.864865
pCONc-PT	7	8000000	7400000	0	0.925
pCONc-PT	8	9400000	10200000	0	1.08511
pCONc-PT	1	1520000000	1560000000	1	1.02632
pCONc-PT	3	820000000	920000000	1	1.12195
pCONc-PT	4	1320000000	1080000000	1	0.818182
pCONc-PT	5	1000000000	940000000	1	0.94
pCONc-PT	6	1340000000	1300000000	1	0.970149
pCONc-PT	7	1340000000	1620000000	1	1.20896
pCONc-PT	8	1340000000	1320000000	1	0.985075
pCONc-PT	1	1340000000	1280000000	2	0.955224
pCONc-PT	3	1.83636e+08	1.8e+08	2	0.980198
pCONc-PT	4	11000000	1.10909e+07	2	1.00826
pCONc-PT	5	1040000000	820000000	2	0.788462
pCONc-PT	6	420000000	360000000	2	0.857143
pCONc-PT	7	1.90909e+07	2.27273e+07	2	1.19048
pCONc-PT	8	26000000	1.65455e+07	2	0.636364
pCONc-PT	1	680000000	660000000	3	0.970588
pCONc-PT	3	780000000	800000000	3	1.02564
pCONc-PT	4	900000000	760000000	3	0.844444
pCONc-PT	5	720000000	760000000	3	1.05556
pCONc-PT	6	680000000	840000000	3	1.23529
pCONc-PT	7	640000000	940000000	3	1.46875
pCONc-PT	8	580000000	840000000	3	1.44828
pCONc-PT	1	960000000	1240000000	4	1.29167
pCONc-PT	3	1100000000	1200000000	4	1.09091
pCONc-PT	4	840000000	800000000	4	0.952381
pCONc-PT	5	1220000000	900000000	4	0.737705
pCONc-PT	6	1380000000	880000000	4	0.637681
pCONc-PT	7	1120000000	1260000000	4	1.125
pCONc-PT	8	900000000	740000000	4	0.822222
pCONc-PT	1	266000000	266000000	5	1
pCONc-PT	3	318000000	430000000	5	1.3522
pCONc-PT	4	264000000	362000000	5	1.37121
pCONc-PT	5	438000000	510000000	5	1.16438
pCONc-PT	6	290000000	350000000	5	1.2069
pCONc-PT	7	386000000	422000000	5	1.09326
pCONc-PT	8	262000000	314000000	5	1.19847

## Sheet: 1d
Replicate	KmR	CmR	Double	Loss	Plasmid1	Plasmid2
Replicate	KmR	CmR	Double	Loss	Plasmid1	Plasmid2
1.1	0.828767	0	0	0.171233	pCONn-S	pCONc-U
1.2	0.966165	0	0	0.0338346	pCONn-S	pCONc-U
1.3	0.948454	0	0	0.0515464	pCONn-S	pCONc-U
1.4	0.83871	0	0	0.16129	pCONn-S	pCONc-U
1.5	1	0	0	0	pCONn-S	pCONc-U
2.1	0.877828	0.00452489	0.117647	0	pCONn-S	pCONc-U
2.2	0.90566	0	0	0.0943396	pCONn-S	pCONc-U
2.3	0.851613	0	0	0.148387	pCONn-S	pCONc-U
2.4	0.927007	0	0	0.0729927	pCONn-S	pCONc-U
2.5	0.995238	0	0	0.0047619	pCONn-S	pCONc-U
3.1	0	1	0	0	pCONn-S	pCONc-U
3.2	0.96729	0	0	0.0327103	pCONn-S	pCONc-U
3.3	0.962766	0	0	0.037234	pCONn-S	pCONc-U
3.4	0	0	0	1	pCONn-S	pCONc-U
3.5	0	0	0	1	pCONn-S	pCONc-U
4.1	1	0	0	0	pCONn-S	pCONc-U
4.2	0	0	0	1	pCONn-S	pCONc-U
4.3	0	0	0	1	pCONn-S	pCONc-U
4.4	0	0	0	1	pCONn-S	pCONc-U
4.5	0	0	0	1	pCONn-S	pCONc-U
5.1	0.0293478	0.0434783	0.0652174	0.861957	pCONn-S	pCONc-U
5.2	0.766129	0	0	0.233871	pCONn-S	pCONc-U
5.3	0.0173077	0.0384615	0.108974	0.835256	pCONn-S	pCONc-U
5.4	1	0	0	0	pCONn-S	pCONc-U
5.5	-0.00487805	0.0097561	0.126829	0.868293	pCONn-S	pCONc-U
1.1	0	1	0	0	pCONn-U	pCONc-S
1.2	0.115385	0.782051	0.0769231	0.025641	pCONn-U	pCONc-S
1.3	0.0142857	0.557143	0.142857	0.285714	pCONn-U	pCONc-S
1.4	0	1	0	0	pCONn-U	pCONc-S
1.5	0	0.961165	0	0.038835	pCONn-U	pCONc-S
2.1	-0.00182149	0.997723	0.00409836	0	pCONn-U	pCONc-S
2.2	0	1	0	0	pCONn-U	pCONc-S
2.3	0	0.92	0	0.08	pCONn-U	pCONc-S
2.4	0.00410959	0.928767	0.00958904	0.0575342	pCONn-U	pCONc-S
2.5	0.0358613	0.937684	0.026455	0	pCONn-U	pCONc-S
3.1	0.468635	0.214022	0.147601	0.169742	pCONn-U	pCONc-S
3.2	0.0734266	0.759441	0.0377622	0.129371	pCONn-U	pCONc-S
3.3	0.00892857	0.98125	0.00982143	0	pCONn-U	pCONc-S
3.4	0	0.880682	0	0.119318	pCONn-U	pCONc-S
3.5	0.00750988	0.827668	0.0142292	0.150593	pCONn-U	pCONc-S
4.1	0	1	0	0	pCONn-U	pCONc-S
4.2	0.106742	0.573034	0.168539	0.151685	pCONn-U	pCONc-S
4.3	-0.00215517	1	0.00215517	0	pCONn-U	pCONc-S
4.4	0	1	0	0	pCONn-U	pCONc-S
4.5	0	1	0	0	pCONn-U	pCONc-S
5.1	0.0168818	0.958292	0.0248262	0	pCONn-U	pCONc-S
5.2	0.0257143	0.911905	0.0309524	0.0314286	pCONn-U	pCONc-S
5.3	0.159167	0.635833	0.0225	0.1825	pCONn-U	pCONc-S
5.4	0	1	0	0	pCONn-U	pCONc-S
5.5	0	1	0	0	pCONn-U	pCONc-S

## Sheet: 2a (&S2)
Replicate	KmR	CmR	Double	Loss	Plasmid1	Plasmid2
1.1	0.0107143	0.678571	0	0.310714	pCONn-U	pCONc-P
1.2	0	1	0	0	pCONn-U	pCONc-P
1.3	0	0.788462	0	0.211538	pCONn-U	pCONc-P
1.4	0	0.883333	0	0.116667	pCONn-U	pCONc-P
1.5	0	0.908333	0	0.0916667	pCONn-U	pCONc-P
2.1	0	1	0	0	pCONn-U	pCONc-P
2.2	0	1	0	0	pCONn-U	pCONc-P
2.3	0	1	0	0	pCONn-U	pCONc-P
2.4	0	1	0	0	pCONn-U	pCONc-P
2.5	0	1	0	0	pCONn-U	pCONc-P
3.1	0	0.931034	0	0.0689655	pCONn-U	pCONc-P
3.2	0	1	0	0	pCONn-U	pCONc-P
3.3	0	1	0	0	pCONn-U	pCONc-P
3.4	0	0.714286	0	0.285714	pCONn-U	pCONc-P
3.5	0	0.882353	0	0.117647	pCONn-U	pCONc-P
4.1	0.00857143	0.771429	0	0.22	pCONn-U	pCONc-P
4.2	0.0102389	0.989761	0	0	pCONn-U	pCONc-P
4.3	0.00735294	0.992647	0	0	pCONn-U	pCONc-P
4.4	0.0434783	0.543478	0	0.413043	pCONn-U	pCONc-P
4.5	0.00369004	0.99631	0	0	pCONn-U	pCONc-P
5.1	0.0111111	0.638889	0	0.35	pCONn-U	pCONc-P
5.2	0.0105263	0.789474	0	0.2	pCONn-U	pCONc-P
5.3	0	0.785714	0	0.214286	pCONn-U	pCONc-P
5.4	0	0.789474	0	0.210526	pCONn-U	pCONc-P
5.5	0	0.842105	0	0.157895	pCONn-U	pCONc-P
1.1	1	0	0	0	pCONn-S	pCONc-P
1.2	0.965517	0	0	0.0344828	pCONn-S	pCONc-P
1.3	0.907801	0	0	0.0921986	pCONn-S	pCONc-P
1.4	0.902913	0	0	0.0970874	pCONn-S	pCONc-P
1.5	0.992647	0.00735294	0	0	pCONn-S	pCONc-P
2.1	0.952381	0	0	0.047619	pCONn-S	pCONc-P
2.2	1	0	0	0	pCONn-S	pCONc-P
2.3	0.985612	0	0	0.0143885	pCONn-S	pCONc-P
2.4	0.764331	0	0	0.235669	pCONn-S	pCONc-P
2.5	0.974359	0	0	0.025641	pCONn-S	pCONc-P
3.1	1	0	0	0	pCONn-S	pCONc-P
3.2	0.825301	0	0	0.174699	pCONn-S	pCONc-P
3.3	0.868966	0	0	0.131034	pCONn-S	pCONc-P
3.4	0.956522	0	0	0.0434783	pCONn-S	pCONc-P
3.5	1	0	0	0	pCONn-S	pCONc-P
4.1	0	0	1	0	pCONn-S	pCONc-P
4.2	0.1	0	0.9	0	pCONn-S	pCONc-P
4.3	0.0263158	0	0.824561	0.149123	pCONn-S	pCONc-P
4.4	0.278689	0	0.721311	0	pCONn-S	pCONc-P
4.5	0.180556	0	0.819444	0	pCONn-S	pCONc-P
5.1	1	0	0	0	pCONn-S	pCONc-P
5.2	0.965116	0	0	0.0348837	pCONn-S	pCONc-P
5.3	1	0	0	0	pCONn-S	pCONc-P
5.4	0.781609	0	0	0.218391	pCONn-S	pCONc-P
5.5	1	0	0	0	pCONn-S	pCONc-P
1.1	0	1	0	0	pCONn-U	pCONc-T
1.2	0	1	0	0	pCONn-U	pCONc-T
1.3	0	0.997	0.003	0	pCONn-U	pCONc-T
1.4	0	0.995833	0.00416667	0	pCONn-U	pCONc-T
1.5	0.00958466	0.984824	0.00559105	0	pCONn-U	pCONc-T
2.1	0	0.960784	0	0.0392157	pCONn-U	pCONc-T
2.2	0	0.955556	0	0.0444444	pCONn-U	pCONc-T
2.3	0	0.873016	0	0.126984	pCONn-U	pCONc-T
2.4	0	0.885714	0	0.114286	pCONn-U	pCONc-T
2.5	0.00555556	0.907407	0	0.087037	pCONn-U	pCONc-T
3.1	0.00596421	0.994036	0	0	pCONn-U	pCONc-T
3.2	0	0.902439	0	0.097561	pCONn-U	pCONc-T
3.3	0	1	0	0	pCONn-U	pCONc-T
3.4	0	1	0	0	pCONn-U	pCONc-T
3.5	0.101562	0.898438	0	0	pCONn-U	pCONc-T
4.1	0	1	0	0	pCONn-U	pCONc-T
4.2	1	0	0	0	pCONn-U	pCONc-T
4.3	0	0.777778	0	0.222222	pCONn-U	pCONc-T
4.4	0	0.73913	0	0.26087	pCONn-U	pCONc-T
4.5	0	1	0	0	pCONn-U	pCONc-T
5.1	0	0.602941	0	0.397059	pCONn-U	pCONc-T
5.2	0	0.89916	0	0.10084	pCONn-U	pCONc-T
5.3	0	0.9625	0	0.0375	pCONn-U	pCONc-T
5.4	0.0175	0.9	0	0.0825	pCONn-U	pCONc-T
5.5	0	1	0	0	pCONn-U	pCONc-T
1.1	0.28125	0.25	0.46875	0	pCONn-S	pCONc-T
1.2	0.0958904	0.136986	0.671233	0.0958904	pCONn-S	pCONc-T
1.3	0.0447761	0.149254	0.80597	0	pCONn-S	pCONc-T
1.4	0	0.0175439	0.929825	0.0526316	pCONn-S	pCONc-T
1.5	0	0	1	0	pCONn-S	pCONc-T
2.1	0.04	0	0.92	0.04	pCONn-S	pCONc-T
2.2	0.145038	0	0.847328	0.00763359	pCONn-S	pCONc-T
2.3	0.0340909	0.0340909	0.931818	0	pCONn-S	pCONc-T
2.4	0	0.127451	0.833333	0.0392157	pCONn-S	pCONc-T
2.5	0.366071	0.0803571	0.553571	0	pCONn-S	pCONc-T
3.1	0.0133333	0.113333	0.873333	0	pCONn-S	pCONc-T
3.2	0	0.232877	0.767123	0	pCONn-S	pCONc-T
3.3	0	0	0.872093	0.127907	pCONn-S	pCONc-T
3.4	0.153846	0.0576923	0.75	0.0384615	pCONn-S	pCONc-T
3.5	0	0	1	0	pCONn-S	pCONc-T
4.1	0	0	1	0	pCONn-S	pCONc-T
4.2	0	0	0.955357	0.0446429	pCONn-S	pCONc-T
4.3	0.295652	0.0782609	0.626087	0	pCONn-S	pCONc-T
4.4	0.180952	0	0.819048	0	pCONn-S	pCONc-T
4.5	0.0238095	0	0.97619	0	pCONn-S	pCONc-T
5.1	1	0	0	0	pCONn-S	pCONc-T
5.2	0.863095	0	0	0.136905	pCONn-S	pCONc-T
5.3	0.884956	0	0	0.115044	pCONn-S	pCONc-T
5.4	0.808824	0	0	0.191176	pCONn-S	pCONc-T
5.5	0.863248	0.0495726	0	0.0871795	pCONn-S	pCONc-T
1.1	0.918919	0.0162162	0	0.0648649	pCONn-T	pCONc-P
1.2	1	0	0	0	pCONn-T	pCONc-P
1.3	0.942857	0	0	0.0571429	pCONn-T	pCONc-P
1.4	1	0	0	0	pCONn-T	pCONc-P
1.5	1	0	0	0	pCONn-T	pCONc-P
2.1	0.974843	0.0251572	0	0	pCONn-T	pCONc-P
2.2	0.72	0.15	0	0.13	pCONn-T	pCONc-P
2.3	1	0	0	0	pCONn-T	pCONc-P
2.4	0.974359	0.025641	0	0	pCONn-T	pCONc-P
2.5	1	0	0	0	pCONn-T	pCONc-P
3.1	0.653846	0	0	0.346154	pCONn-T	pCONc-P
3.2	1	0	0	0	pCONn-T	pCONc-P
3.3	0.881356	0	0	0.118644	pCONn-T	pCONc-P
3.4	0.768116	0.00869565	0	0.223188	pCONn-T	pCONc-P
3.5	0.866667	0.0222222	0	0.111111	pCONn-T	pCONc-P
4.1	0.677419	0.016129	0	0.306452	pCONn-T	pCONc-P
4.2	0.995575	0.00442478	0	0	pCONn-T	pCONc-P
4.3	1	0	0	0	pCONn-T	pCONc-P
4.4	0.775862	0.0482759	0	0.175862	pCONn-T	pCONc-P
4.5	0.5	0.183333	0	0.316667	pCONn-T	pCONc-P
5.1	0.818182	0.00227273	0	0.179545	pCONn-T	pCONc-P
5.2	0.794118	0	0	0.205882	pCONn-T	pCONc-P
5.3	0.608696	0.00652174	0	0.384783	pCONn-T	pCONc-P
5.4	0	0.589474	0	0.410526	pCONn-T	pCONc-P
5.5	1	0	0	0	pCONn-T	pCONc-P
1.1	0.0322581	0.827957	0.0107527	0.129032	pCONn-U	pCONc-PT
1.2	0.00892857	0.785714	0	0.205357	pCONn-U	pCONc-PT
1.3	0.0606061	0.909091	0.0151515	0.0151515	pCONn-U	pCONc-PT
1.4	0	0.82906	0.017094	0.153846	pCONn-U	pCONc-PT
1.5	0	0	0	0	pCONn-U	pCONc-PT
2.1	0	0.837838	0	0.162162	pCONn-U	pCONc-PT
2.2	0	0.772222	0.00555556	0.222222	pCONn-U	pCONc-PT
2.3	0	0.907692	0	0.0923077	pCONn-U	pCONc-PT
2.4	0.0128205	0.974359	0.0128205	0	pCONn-U	pCONc-PT
2.5	0.0357143	0.910714	0	0.0535714	pCONn-U	pCONc-PT
3.1	0	1	0	0	pCONn-U	pCONc-PT
3.2	0	1	0	0	pCONn-U	pCONc-PT
3.3	0	0.95	0.00454545	0.0454545	pCONn-U	pCONc-PT
3.4	0	0.666667	0	0.333333	pCONn-U	pCONc-PT
3.5	0	1	0	0	pCONn-U	pCONc-PT
4.1	0	0.696296	0.00740741	0.296296	pCONn-U	pCONc-PT
4.2	0.044	0.652	0.028	0.276	pCONn-U	pCONc-PT
4.3	0	0.935484	0	0.0645161	pCONn-U	pCONc-PT
4.4	0	0.927586	0.00344828	0.0689655	pCONn-U	pCONc-PT
4.5	0.0206186	0.969072	0.0103093	0	pCONn-U	pCONc-PT
5.1	0.0333333	0.85	0.0166667	0.1	pCONn-U	pCONc-PT
5.2	0.166667	0.622222	0.0222222	0.188889	pCONn-U	pCONc-PT
5.3	0.0261283	0.940618	0.0332542	0	pCONn-U	pCONc-PT
5.4	0.0625	0.894886	0.0426136	0	pCONn-U	pCONc-PT
5.5	0.026	0.614	0.026	0.334	pCONn-U	pCONc-PT
1.1	0.189655	0.281609	0.528736	0	pCONn-S	pCONc-PT
1.2	0.159091	0.163636	0.677273	0	pCONn-S	pCONc-PT
1.3	0.222591	0.245847	0.531561	0	pCONn-S	pCONc-PT
1.4	1	0	0	0	pCONn-S	pCONc-PT
1.5	0	0	1	0	pCONn-S	pCONc-PT
2.1	0.189333	0.28	0.530667	0	pCONn-S	pCONc-PT
2.2	0.141509	0.150943	0.707547	0	pCONn-S	pCONc-PT
2.3	0.218289	0.235988	0.545723	0	pCONn-S	pCONc-PT
2.4	0.197708	0.203438	0.598854	0	pCONn-S	pCONc-PT
2.5	0.164875	0.215054	0.620072	0	pCONn-S	pCONc-PT
3.1	0.0479042	0.0359281	0	0.916168	pCONn-S	pCONc-PT
3.2	0.101911	0.044586	0	0.853503	pCONn-S	pCONc-PT
3.3	0.153285	0.124088	0	0.722628	pCONn-S	pCONc-PT
3.4	0.0447761	0.246269	0	0.708955	pCONn-S	pCONc-PT
3.5	0	0	0	1	pCONn-S	pCONc-PT
4.1	0	1	0	0	pCONn-S	pCONc-PT
4.2	0	1	0	0	pCONn-S	pCONc-PT
4.3	0	1	0	0	pCONn-S	pCONc-PT
4.4	0	1	0	0	pCONn-S	pCONc-PT
4.5	0	1	0	0	pCONn-S	pCONc-PT
5.1	0	0	0	0	pCONn-S	pCONc-PT
5.2	0	0	0	0	pCONn-S	pCONc-PT
5.3	0	0	0	0	pCONn-S	pCONc-PT
5.4	0	0	0	0	pCONn-S	pCONc-PT
5.5	0	0	0	0	pCONn-S	pCONc-PT

## Sheet: 3c
t	P	T	PT	U	S
0	1	1	1	1	1
1	0.986386	0.995623	0.998388	0.963788	0.999023
2	0.980896	0.993259	0.997726	0.945176	0.998048
3	0.976579	0.991194	0.997202	0.929428	0.997073
4	0.972524	0.989175	0.996705	0.914467	0.996099
5	0.968543	0.987148	0.996214	0.899864	0.995127
6	0.964591	0.9851	0.995723	0.885521	0.994155
7	0.960659	0.983028	0.995231	0.871412	0.993184
8	0.956744	0.980932	0.994738	0.85753	0.992214
9	0.952844	0.978812	0.994243	0.843869	0.991245
10	0.948961	0.976666	0.993747	0.830426	0.990277
11	0.945094	0.974495	0.993249	0.817197	0.98931
12	0.941242	0.972299	0.992749	0.804179	0.988344
13	0.937406	0.970078	0.992248	0.791368	0.987379
14	0.933586	0.967831	0.991745	0.778762	0.986415
15	0.929781	0.965558	0.991241	0.766356	0.985451
16	0.925991	0.963259	0.990736	0.754147	0.984489
17	0.922218	0.960935	0.990228	0.742134	0.983528
18	0.918459	0.958584	0.98972	0.730311	0.982567
19	0.914716	0.956207	0.989209	0.718677	0.981607
20	0.910988	0.953803	0.988697	0.707228	0.980649
21	0.907275	0.951373	0.988184	0.695962	0.979691
22	0.903578	0.948916	0.987669	0.684875	0.978734
23	0.899895	0.946432	0.987152	0.673965	0.977779
24	0.896228	0.943922	0.986634	0.663229	0.976824
25	0.892575	0.941384	0.986114	0.652663	0.97587
26	0.888937	0.938819	0.985593	0.642266	0.974917
27	0.885314	0.936227	0.98507	0.632034	0.973965
28	0.881706	0.933608	0.984545	0.621966	0.973014
29	0.878113	0.930961	0.984019	0.612058	0.972063
30	0.874534	0.928287	0.983492	0.602308	0.971114
31	0.87097	0.925585	0.982962	0.592713	0.970166
32	0.86742	0.922856	0.982431	0.583271	0.969218
33	0.863885	0.920098	0.981899	0.573979	0.968272
34	0.860365	0.917313	0.981365	0.564835	0.967326
35	0.856858	0.9145	0.980829	0.555837	0.966382
36	0.853366	0.91166	0.980292	0.546983	0.965438
37	0.849888	0.908791	0.979753	0.538269	0.964495
38	0.846424	0.905894	0.979213	0.529694	0.963553
39	0.842975	0.902969	0.978671	0.521256	0.962612
40	0.839539	0.900016	0.978127	0.512952	0.961672
41	0.836118	0.897035	0.977582	0.504781	0.960733
42	0.83271	0.894026	0.977035	0.49674	0.959795
43	0.829316	0.890989	0.976486	0.488826	0.958858
44	0.825937	0.887923	0.975936	0.481039	0.957921
45	0.82257	0.88483	0.975384	0.473376	0.956986
46	0.819218	0.881708	0.974831	0.465835	0.956051
47	0.815879	0.878559	0.974276	0.458414	0.955118
48	0.812554	0.875381	0.973719	0.451112	0.954185
49	0.809243	0.872176	0.973161	0.443925	0.953253
50	0.805945	0.868942	0.972601	0.436853	0.952322
51	0.80266	0.865681	0.972039	0.429894	0.951392
52	0.799389	0.862392	0.971476	0.423046	0.950463
53	0.796131	0.859075	0.970911	0.416307	0.949535
54	0.792886	0.85573	0.970344	0.409675	0.948608
55	0.789655	0.852358	0.969776	0.403148	0.947681
56	0.786437	0.848959	0.969206	0.396726	0.946756
57	0.783231	0.845532	0.968635	0.390406	0.945831
58	0.780039	0.842077	0.968061	0.384187	0.944907
59	0.77686	0.838596	0.967486	0.378067	0.943985
60	0.773694	0.835088	0.96691	0.372044	0.943063
61	0.770541	0.831553	0.966332	0.366117	0.942142
62	0.767401	0.827991	0.965752	0.360285	0.941222
63	0.764273	0.824402	0.96517	0.354545	0.940303
64	0.761158	0.820788	0.964587	0.348897	0.939384
65	0.758056	0.817147	0.964002	0.343339	0.938467
66	0.754967	0.81348	0.963416	0.33787	0.937551
67	0.75189	0.809787	0.962827	0.332488	0.936635
68	0.748826	0.806068	0.962237	0.327191	0.93572
69	0.745774	0.802325	0.961646	0.321979	0.934806
70	0.742734	0.798556	0.961052	0.316849	0.933894
71	0.739707	0.794762	0.960457	0.311802	0.932982
72	0.736693	0.790944	0.959861	0.306835	0.93207
73	0.73369	0.787101	0.959262	0.301947	0.93116
74	0.7307	0.783234	0.958662	0.297137	0.930251
75	0.727722	0.779343	0.95806	0.292403	0.929342
76	0.724756	0.775428	0.957457	0.287745	0.928435
77	0.721803	0.771491	0.956852	0.283161	0.927528
78	0.718861	0.76753	0.956245	0.278651	0.926622
79	0.715931	0.763547	0.955636	0.274212	0.925718
80	0.713014	0.759541	0.955026	0.269843	0.924814
81	0.710108	0.755513	0.954414	0.265545	0.92391
82	0.707214	0.751464	0.9538	0.261314	0.923008
83	0.704331	0.747393	0.953184	0.257152	0.922107
84	0.701461	0.743301	0.952567	0.253055	0.921206
85	0.698602	0.739189	0.951948	0.249024	0.920307
86	0.695755	0.735056	0.951328	0.245057	0.919408
87	0.692919	0.730904	0.950705	0.241153	0.91851
88	0.690095	0.726732	0.950081	0.237311	0.917613
89	0.687283	0.722541	0.949455	0.233531	0.916717
90	0.684482	0.718332	0.948828	0.229811	0.915822
91	0.681692	0.714104	0.948198	0.22615	0.914927
92	0.678914	0.709859	0.947567	0.222547	0.914034
93	0.676147	0.705596	0.946934	0.219002	0.913141
94	0.673391	0.701316	0.9463	0.215513	0.91225
95	0.670647	0.69702	0.945664	0.21208	0.911359
96	0.667914	0.692708	0.945026	0.208701	0.910469
97	0.665192	0.688381	0.944386	0.205377	0.90958
98	0.662481	0.684038	0.943744	0.202105	0.908691
99	0.659781	0.679681	0.943101	0.198885	0.907804
100	0.657092	0.67531	0.942456	0.195717	0.906917
101	0.654414	0.670925	0.941809	0.192599	0.906032
102	0.651747	0.666528	0.941161	0.189531	0.905147
103	0.649091	0.662118	0.940511	0.186512	0.904263
104	0.646445	0.657695	0.939859	0.183541	0.90338
105	0.643811	0.653262	0.939205	0.180617	0.902498
106	0.641187	0.648817	0.938549	0.17774	0.901616
107	0.638574	0.644362	0.937892	0.174908	0.900736
108	0.635971	0.639897	0.937233	0.172122	0.899856
109	0.633379	0.635423	0.936572	0.16938	0.898977
110	0.630798	0.63094	0.93591	0.166682	0.8981
111	0.628227	0.626449	0.935245	0.164026	0.897222
112	0.625667	0.62195	0.934579	0.161413	0.896346
113	0.623117	0.617444	0.933911	0.158842	0.895471
114	0.620577	0.612931	0.933241	0.156312	0.894596
115	0.618048	0.608412	0.93257	0.153821	0.893723
116	0.615529	0.603888	0.931897	0.151371	0.89285
117	0.613021	0.59936	0.931222	0.14896	0.891978
118	0.610523	0.594826	0.930545	0.146587	0.891107
119	0.608034	0.59029	0.929866	0.144252	0.890237
120	0.605556	0.58575	0.929186	0.141954	0.889367
121	0.603088	0.581208	0.928504	0.139692	0.888499
122	0.60063	0.576663	0.92782	0.137467	0.887631
123	0.598183	0.572118	0.927134	0.135277	0.886764
124	0.595745	0.567571	0.926447	0.133122	0.885898
125	0.593317	0.563025	0.925757	0.131001	0.885033
126	0.590899	0.558479	0.925066	0.128914	0.884169
127	0.58849	0.553933	0.924374	0.126861	0.883306
128	0.586092	0.54939	0.923679	0.12484	0.882443
129	0.583703	0.544849	0.922982	0.122851	0.881581
130	0.581325	0.54031	0.922284	0.120894	0.88072
131	0.578955	0.535775	0.921584	0.118968	0.87986
132	0.576596	0.531243	0.920882	0.117073	0.879001
133	0.574246	0.526716	0.920179	0.115208	0.878143
134	0.571906	0.522195	0.919473	0.113373	0.877285
135	0.569575	0.517678	0.918766	0.111567	0.876428
136	0.567254	0.513169	0.918057	0.109789	0.875572
137	0.564942	0.508665	0.917346	0.10804	0.874717
138	0.562639	0.50417	0.916634	0.106319	0.873863
139	0.560346	0.499682	0.915919	0.104626	0.87301
140	0.558063	0.495202	0.915203	0.102959	0.872157
141	0.555788	0.490732	0.914485	0.101319	0.871306
142	0.553523	0.486271	0.913765	0.0997046	0.870455
143	0.551267	0.48182	0.913043	0.0981163	0.869605
144	0.549021	0.47738	0.91232	0.0965533	0.868755
145	0.546783	0.472951	0.911595	0.0950152	0.867907
146	0.544555	0.468534	0.910868	0.0935015	0.867059
147	0.542335	0.464129	0.910139	0.092012	0.866213
148	0.540125	0.459737	0.909408	0.0905463	0.865367
149	0.537924	0.455358	0.908675	0.0891038	0.864522
150	0.535731	0.450993	0.907941	0.0876844	0.863677
151	0.533548	0.446642	0.907205	0.0862875	0.862834
152	0.531374	0.442305	0.906467	0.084913	0.861991
153	0.529208	0.437984	0.905727	0.0835603	0.86115
154	0.527051	0.433679	0.904986	0.0822291	0.860309
155	0.524903	0.42939	0.904242	0.0809192	0.859468
156	0.522764	0.425117	0.903497	0.0796301	0.858629
157	0.520633	0.420862	0.90275	0.0783616	0.857791
158	0.518512	0.416624	0.902001	0.0771133	0.856953
159	0.516398	0.412403	0.901251	0.0758848	0.856116
160	0.514294	0.408202	0.900498	0.074676	0.85528
161	0.512198	0.404019	0.899744	0.0734864	0.854445
162	0.51011	0.399855	0.898988	0.0723157	0.85361
163	0.508031	0.395711	0.89823	0.0711637	0.852777
164	0.505961	0.391587	0.89747	0.07003	0.851944
165	0.503899	0.387483	0.896709	0.0689144	0.851112
166	0.501845	0.3834	0.895945	0.0678166	0.850281
167	0.4998	0.379338	0.89518	0.0667363	0.84945
168	0.497763	0.375298	0.894413	0.0656731	0.848621
169	0.495734	0.371279	0.893644	0.0646269	0.847792
170	0.493714	0.367283	0.892874	0.0635974	0.846964
171	0.491702	0.363309	0.892101	0.0625843	0.846137
172	0.489698	0.359358	0.891327	0.0615873	0.845311
173	0.487702	0.35543	0.890551	0.0606062	0.844485
174	0.485715	0.351525	0.889773	0.0596407	0.843661
175	0.483735	0.347644	0.888993	0.0586906	0.842837
176	0.481764	0.343787	0.888212	0.0577557	0.842014
177	0.4798	0.339955	0.887428	0.0568356	0.841191
178	0.477845	0.336147	0.886643	0.0559302	0.84037
179	0.475897	0.332363	0.885856	0.0550392	0.839549
180	0.473958	0.328605	0.885067	0.0541624	0.838729
181	0.472026	0.324872	0.884277	0.0532996	0.83791
182	0.470102	0.321164	0.883484	0.0524505	0.837092
183	0.468187	0.317482	0.88269	0.051615	0.836275
184	0.466278	0.313826	0.881894	0.0507927	0.835458
185	0.464378	0.310196	0.881096	0.0499836	0.834642
186	0.462486	0.306592	0.880297	0.0491873	0.833827
187	0.460601	0.303015	0.879495	0.0484038	0.833013
188	0.458724	0.299464	0.878692	0.0476327	0.832199
189	0.456854	0.29594	0.877887	0.0468739	0.831386
190	0.454992	0.292443	0.87708	0.0461272	0.830575
191	0.453138	0.288973	0.876271	0.0453924	0.829763
192	0.451291	0.285531	0.87546	0.0446692	0.828953
193	0.449452	0.282115	0.874648	0.0439576	0.828144
194	0.44762	0.278727	0.873834	0.0432574	0.827335
195	0.445796	0.275366	0.873018	0.0425683	0.826527
196	0.443979	0.272033	0.8722	0.0418902	0.82572
197	0.442169	0.268728	0.87138	0.0412228	0.824913
198	0.440367	0.265451	0.870559	0.0405661	0.824108
199	0.438573	0.262201	0.869736	0.0399199	0.823303
200	0.436785	0.258979	0.868911	0.039284	0.822499
201	0.435005	0.255785	0.868084	0.0386582	0.821696
202	0.433232	0.25262	0.867255	0.0380423	0.820893
203	0.431467	0.249482	0.866425	0.0374363	0.820092
204	0.429708	0.246372	0.865593	0.0368399	0.819291
205	0.427957	0.24329	0.864759	0.0362531	0.818491
206	0.426213	0.240237	0.863923	0.0356755	0.817691
207	0.424476	0.237212	0.863085	0.0351072	0.816893
208	0.422746	0.234214	0.862246	0.034548	0.816095
209	0.421023	0.231245	0.861405	0.0339976	0.815298
210	0.419307	0.228304	0.860562	0.033456	0.814502
211	0.417598	0.225391	0.859717	0.032923	0.813707
212	0.415896	0.222506	0.85887	0.0323986	0.812912
213	0.414201	0.219648	0.858022	0.0318825	0.812118
214	0.412513	0.216819	0.857172	0.0313746	0.811325
215	0.410832	0.214018	0.85632	0.0308748	0.810533
216	0.409158	0.211245	0.855466	0.0303829	0.809741
217	0.40749	0.208499	0.854611	0.0298989	0.80895
218	0.405829	0.205781	0.853753	0.0294226	0.80816
219	0.404176	0.203091	0.852894	0.0289539	0.807371
220	0.402528	0.200428	0.852033	0.0284926	0.806583
221	0.400888	0.197793	0.851171	0.0280388	0.805795
222	0.399254	0.195185	0.850306	0.0275921	0.805008
223	0.397627	0.192604	0.84944	0.0271525	0.804222
224	0.396006	0.190051	0.848572	0.02672	0.803437
225	0.394392	0.187525	0.847703	0.0262943	0.802652
226	0.392785	0.185026	0.846831	0.0258755	0.801868
227	0.391184	0.182553	0.845958	0.0254633	0.801085
228	0.38959	0.180108	0.845083	0.0250576	0.800303
229	0.388002	0.177689	0.844206	0.0246584	0.799521
230	0.386421	0.175296	0.843328	0.0242656	0.798741
231	0.384846	0.17293	0.842447	0.0238791	0.797961
232	0.383278	0.17059	0.841565	0.0234987	0.797181
233	0.381716	0.168276	0.840682	0.0231243	0.796403
234	0.38016	0.165989	0.839796	0.0227559	0.795625
235	0.378611	0.163727	0.838909	0.0223934	0.794848
236	0.377068	0.16149	0.83802	0.0220367	0.794072
237	0.375531	0.159279	0.837129	0.0216857	0.793296
238	0.374	0.157094	0.836236	0.0213402	0.792522
239	0.372476	0.154934	0.835342	0.0210002	0.791748
240	0.370958	0.152799	0.834446	0.0206657	0.790975
241	0.369446	0.150689	0.833549	0.0203365	0.790202
242	0.367941	0.148603	0.832649	0.0200125	0.78943
243	0.366441	0.146542	0.831748	0.0196937	0.788659
244	0.364948	0.144505	0.830845	0.01938	0.787889
245	0.36346	0.142493	0.82994	0.0190713	0.78712
246	0.361979	0.140505	0.829034	0.0187675	0.786351
247	0.360504	0.13854	0.828126	0.0184685	0.785583
248	0.359034	0.136599	0.827216	0.0181743	0.784816
249	0.357571	0.134682	0.826305	0.0178848	0.78405
250	0.356114	0.132788	0.825391	0.0175998	0.783284
251	0.354663	0.130917	0.824476	0.0173195	0.782519
252	0.353217	0.12907	0.82356	0.0170436	0.781755
253	0.351778	0.127244	0.822641	0.0167721	0.780991
254	0.350344	0.125442	0.821721	0.0165049	0.780229
255	0.348916	0.123662	0.8208	0.0162419	0.779467
256	0.347494	0.121904	0.819876	0.0159832	0.778706
257	0.346078	0.120168	0.818951	0.0157286	0.777945
258	0.344667	0.118454	0.818024	0.015478	0.777185
259	0.343263	0.116761	0.817096	0.0152315	0.776427
260	0.341864	0.11509	0.816166	0.0149888	0.775668
261	0.340471	0.113441	0.815234	0.01475	0.774911
262	0.339083	0.111812	0.8143	0.0145151	0.774154
263	0.337701	0.110204	0.813365	0.0142838	0.773398
264	0.336325	0.108617	0.812428	0.0140563	0.772643
265	0.334954	0.10705	0.81149	0.0138324	0.771888
266	0.333589	0.105504	0.810549	0.013612	0.771134
267	0.332229	0.103977	0.809608	0.0133952	0.770381
268	0.330875	0.102471	0.808664	0.0131818	0.769629
269	0.329527	0.100984	0.807719	0.0129718	0.768877
270	0.328184	0.0995166	0.806772	0.0127652	0.768127
271	0.326846	0.0980685	0.805824	0.0125618	0.767376
272	0.325514	0.0966396	0.804874	0.0123617	0.766627
273	0.324188	0.0952295	0.803922	0.0121648	0.765878
274	0.322867	0.0938382	0.802969	0.011971	0.765131
275	0.321551	0.0924654	0.802014	0.0117803	0.764383
276	0.32024	0.0911109	0.801057	0.0115926	0.763637
277	0.318935	0.0897745	0.800099	0.0114079	0.762891
278	0.317635	0.0884561	0.799139	0.0112262	0.762146
279	0.316341	0.0871554	0.798177	0.0110474	0.761402
280	0.315051	0.0858723	0.797214	0.0108714	0.760658
281	0.313768	0.0846065	0.79625	0.0106982	0.759915
282	0.312489	0.0833579	0.795283	0.0105278	0.759173
283	0.311215	0.0821263	0.794315	0.0103601	0.758432
284	0.309947	0.0809115	0.793346	0.010195	0.757691
285	0.308684	0.0797132	0.792375	0.0100326	0.756951
286	0.307426	0.0785314	0.791402	0.00987279	0.756212
287	0.306173	0.0773659	0.790428	0.00971551	0.755474
288	0.304925	0.0762164	0.789452	0.00956074	0.754736
289	0.303682	0.0750827	0.788475	0.00940844	0.753999
290	0.302445	0.0739647	0.787496	0.00925856	0.753263
291	0.301212	0.0728623	0.786515	0.00911107	0.752527
292	0.299984	0.0717751	0.785533	0.00896592	0.751792
293	0.298762	0.0707031	0.78455	0.00882309	0.751058
294	0.297544	0.069646	0.783565	0.00868254	0.750324
295	0.296332	0.0686038	0.782578	0.00854423	0.749592
296	0.295124	0.0675761	0.78159	0.00840811	0.74886
297	0.293921	0.0665629	0.7806	0.00827417	0.748128
298	0.292723	0.0655639	0.779609	0.00814236	0.747398
299	0.29153	0.064579	0.778616	0.00801265	0.746668
300	0.290342	0.063608	0.777621	0.00788501	0.745939
301	0.289159	0.0626508	0.776625	0.0077594	0.74521
302	0.28798	0.0617071	0.775628	0.00763579	0.744482
303	0.286807	0.0607769	0.774629	0.00751415	0.743755
304	0.285638	0.0598598	0.773629	0.00739444	0.743029
305	0.284474	0.0589559	0.772627	0.00727665	0.742303
306	0.283314	0.0580649	0.771623	0.00716073	0.741579
307	0.28216	0.0571866	0.770619	0.00704666	0.740854
308	0.28101	0.0563209	0.769612	0.0069344	0.740131
309	0.279864	0.0554676	0.768604	0.00682393	0.739408
310	0.278724	0.0546266	0.767595	0.00671523	0.738686
311	0.277588	0.0537977	0.766584	0.00660825	0.737965
312	0.276457	0.0529808	0.765572	0.00650298	0.737244
313	0.27533	0.0521757	0.764558	0.00639939	0.736524
314	0.274208	0.0513822	0.763543	0.00629744	0.735805
315	0.27309	0.0506003	0.762527	0.00619712	0.735086
316	0.271977	0.0498297	0.761508	0.0060984	0.734368
317	0.270869	0.0490703	0.760489	0.00600125	0.733651
318	0.269765	0.0483219	0.759468	0.00590565	0.732935
319	0.268665	0.0475845	0.758446	0.00581157	0.732219
320	0.267571	0.0468578	0.757422	0.00571899	0.731504
321	0.26648	0.0461418	0.756397	0.00562788	0.73079
322	0.265394	0.0454362	0.75537	0.00553823	0.730076
323	0.264312	0.044741	0.754342	0.00545001	0.729363
324	0.263235	0.044056	0.753313	0.00536319	0.728651
325	0.262162	0.043381	0.752282	0.00527775	0.727939
326	0.261094	0.042716	0.75125	0.00519367	0.727228
327	0.26003	0.0420608	0.750217	0.00511094	0.726518
328	0.25897	0.0414153	0.749182	0.00502952	0.725809
329	0.257915	0.0407793	0.748146	0.00494939	0.7251
330	0.256864	0.0401527	0.747108	0.00487055	0.724392
331	0.255817	0.0395354	0.746069	0.00479296	0.723684
332	0.254774	0.0389272	0.745029	0.00471661	0.722978
333	0.253736	0.0383281	0.743987	0.00464147	0.722271
334	0.252702	0.0377379	0.742944	0.00456753	0.721566
335	0.251672	0.0371564	0.7419	0.00449477	0.720861
336	0.250646	0.0365836	0.740854	0.00442317	0.720158
337	0.249625	0.0360194	0.739807	0.0043527	0.719454
338	0.248607	0.0354635	0.738759	0.00428336	0.718752
339	0.247594	0.034916	0.737709	0.00421513	0.71805
340	0.246585	0.0343767	0.736658	0.00414798	0.717349
341	0.24558	0.0338454	0.735606	0.0040819	0.716648
342	0.244579	0.0333221	0.734553	0.00401688	0.715948
343	0.243582	0.0328066	0.733498	0.00395289	0.715249
344	0.24259	0.0322989	0.732442	0.00388991	0.71455
345	0.241601	0.0317988	0.731385	0.00382795	0.713853
346	0.240616	0.0313063	0.730326	0.00376697	0.713156
347	0.239636	0.0308211	0.729266	0.00370696	0.712459
348	0.238659	0.0303433	0.728205	0.00364791	0.711763
349	0.237686	0.0298727	0.727143	0.00358979	0.711068
350	0.236718	0.0294092	0.72608	0.00353261	0.710374
351	0.235753	0.0289526	0.725015	0.00347633	0.70968
352	0.234792	0.028503	0.723949	0.00342095	0.708987
353	0.233835	0.0280602	0.722882	0.00336646	0.708295
354	0.232882	0.0276241	0.721813	0.00331283	0.707603
355	0.231933	0.0271946	0.720744	0.00326005	0.706912
356	0.230988	0.0267716	0.719673	0.00320812	0.706222
357	0.230047	0.0263551	0.718601	0.00315701	0.705532
358	0.229109	0.0259449	0.717528	0.00310672	0.704843
359	0.228175	0.0255409	0.716454	0.00305723	0.704155
360	0.227245	0.025143	0.715378	0.00300853	0.703467
361	0.226319	0.0247512	0.714302	0.0029606	0.70278
362	0.225397	0.0243654	0.713224	0.00291344	0.702094
363	0.224478	0.0239855	0.712145	0.00286703	0.701408
364	0.223563	0.0236114	0.711065	0.00282135	0.700723
365	0.222652	0.023243	0.709984	0.00277641	0.700039
366	0.221745	0.0228802	0.708901	0.00273218	0.699355
367	0.220841	0.0225229	0.707818	0.00268865	0.698672
368	0.219941	0.0221712	0.706733	0.00264582	0.69799
369	0.219045	0.0218248	0.705648	0.00260367	0.697308
370	0.218152	0.0214837	0.704561	0.0025622	0.696627
371	0.217263	0.0211478	0.703473	0.00252138	0.695947
372	0.216377	0.0208171	0.702384	0.00248121	0.695267
373	0.215496	0.0204915	0.701295	0.00244169	0.694588
374	0.214617	0.0201709	0.700204	0.00240279	0.69391
375	0.213743	0.0198552	0.699111	0.00236451	0.693232
376	0.212872	0.0195444	0.698018	0.00232685	0.692555
377	0.212004	0.0192383	0.696924	0.00228978	0.691879
378	0.21114	0.018937	0.695829	0.0022533	0.691204
379	0.21028	0.0186403	0.694733	0.00221741	0.690529
380	0.209423	0.0183481	0.693636	0.00218208	0.689854
381	0.208569	0.0180605	0.692537	0.00214732	0.68918
382	0.207719	0.0177773	0.691438	0.00211311	0.688507
383	0.206872	0.0174985	0.690338	0.00207945	0.687835
384	0.206029	0.017224	0.689237	0.00204633	0.687163
385	0.20519	0.0169537	0.688135	0.00201373	0.686492
386	0.204353	0.0166876	0.687031	0.00198165	0.685822
387	0.203521	0.0164256	0.685927	0.00195008	0.685152
388	0.202691	0.0161677	0.684822	0.00191901	0.684483
389	0.201865	0.0159137	0.683716	0.00188844	0.683815
390	0.201042	0.0156637	0.682609	0.00185836	0.683147
391	0.200223	0.0154176	0.681501	0.00182876	0.68248
392	0.199407	0.0151753	0.680393	0.00179962	0.681813
393	0.198594	0.0149367	0.679283	0.00177095	0.681147
394	0.197785	0.0147019	0.678172	0.00174274	0.680482
395	0.196979	0.0144707	0.677061	0.00171498	0.679818
396	0.196176	0.014243	0.675948	0.00168766	0.679154
397	0.195377	0.014019	0.674835	0.00166078	0.678491
398	0.19458	0.0137983	0.673721	0.00163432	0.677828
399	0.193787	0.0135812	0.672606	0.00160828	0.677166
400	0.192998	0.0133674	0.67149	0.00158266	0.676505
401	0.192211	0.0131569	0.670373	0.00155745	0.675844
402	0.191428	0.0129497	0.669256	0.00153264	0.675184
403	0.190647	0.0127457	0.668137	0.00150823	0.674525
404	0.18987	0.0125449	0.667018	0.0014842	0.673866
405	0.189097	0.0123473	0.665898	0.00146055	0.673208
406	0.188326	0.0121527	0.664777	0.00143729	0.67255
407	0.187558	0.0119611	0.663656	0.00141439	0.671894
408	0.186794	0.0117726	0.662533	0.00139186	0.671238
409	0.186033	0.011587	0.66141	0.00136969	0.670582
410	0.185275	0.0114042	0.660286	0.00134787	0.669927
411	0.18452	0.0112244	0.659161	0.0013264	0.669273
412	0.183768	0.0110473	0.658036	0.00130527	0.668619
413	0.183019	0.010873	0.65691	0.00128447	0.667966
414	0.182273	0.0107014	0.655783	0.00126401	0.667314
415	0.18153	0.0105325	0.654655	0.00124387	0.666662
416	0.18079	0.0103663	0.653527	0.00122406	0.666011
417	0.180053	0.0102026	0.652398	0.00120456	0.665361
418	0.179319	0.0100415	0.651268	0.00118537	0.664711
419	0.178589	0.00988297	0.650137	0.00116649	0.664062
420	0.177861	0.00972689	0.649006	0.0011479	0.663414
421	0.177136	0.00957324	0.647874	0.00112962	0.662766
422	0.176414	0.00942201	0.646742	0.00111162	0.662119
423	0.175695	0.00927314	0.645608	0.00109391	0.661472
424	0.174979	0.00912661	0.644475	0.00107649	0.660826
425	0.174266	0.00898237	0.64334	0.00105934	0.660181
426	0.173556	0.0088404	0.642205	0.00104246	0.659536
427	0.172848	0.00870065	0.641069	0.00102586	0.658892
428	0.172144	0.00856309	0.639933	0.00100951	0.658248
429	0.171442	0.0084277	0.638796	0.000993433	0.657606
430	0.170744	0.00829442	0.637658	0.000977607	0.656963
431	0.170048	0.00816324	0.63652	0.000962034	0.656322
432	0.169355	0.00803412	0.635381	0.000946708	0.655681
433	0.168664	0.00790703	0.634242	0.000931627	0.655041
434	0.167977	0.00778193	0.633102	0.000916786	0.654401
435	0.167293	0.0076588	0.631962	0.000902181	0.653762
436	0.166611	0.00753761	0.630821	0.000887809	0.653123
437	0.165932	0.00741832	0.62968	0.000873666	0.652486
438	0.165255	0.00730091	0.628538	0.000859748	0.651848
439	0.164582	0.00718534	0.627395	0.000846052	0.651212
440	0.163911	0.00707159	0.626252	0.000832575	0.650576
441	0.163243	0.00695963	0.625109	0.000819311	0.64994
442	0.162578	0.00684943	0.623965	0.00080626	0.649306
443	0.161915	0.00674097	0.62282	0.000793416	0.648672
444	0.161255	0.00663421	0.621675	0.000780776	0.648038
445	0.160598	0.00652913	0.62053	0.000768338	0.647405
446	0.159944	0.00642571	0.619384	0.000756098	0.646773
447	0.159292	0.00632392	0.618238	0.000744054	0.646142
448	0.158643	0.00622373	0.617091	0.000732201	0.645511
449	0.157996	0.00612512	0.615944	0.000720536	0.64488
450	0.157352	0.00602807	0.614796	0.000709058	0.64425
451	0.156711	0.00593254	0.613648	0.000697763	0.643621
452	0.156072	0.00583852	0.6125	0.000686647	0.642993
453	0.155436	0.00574598	0.611351	0.000675709	0.642365
454	0.154803	0.00565491	0.610202	0.000664944	0.641737
455	0.154172	0.00556526	0.609053	0.000654352	0.641111
456	0.153543	0.00547704	0.607903	0.000643928	0.640485
457	0.152918	0.0053902	0.606753	0.00063367	0.639859
458	0.152294	0.00530474	0.605602	0.000623575	0.639234
459	0.151674	0.00522062	0.604452	0.000613641	0.63861
460	0.151056	0.00513783	0.6033	0.000603866	0.637986
461	0.15044	0.00505635	0.602149	0.000594246	0.637363
462	0.149827	0.00497615	0.600997	0.00058478	0.636741
463	0.149216	0.00489723	0.599845	0.000575464	0.636119
464	0.148608	0.00481954	0.598693	0.000566297	0.635498
465	0.148002	0.00474309	0.59754	0.000557275	0.634877
466	0.147399	0.00466784	0.596387	0.000548398	0.634257
467	0.146799	0.00459378	0.595234	0.000539662	0.633638
468	0.1462	0.00452089	0.594081	0.000531065	0.633019
469	0.145604	0.00444916	0.592928	0.000522605	0.632401
470	0.145011	0.00437856	0.591774	0.000514279	0.631783
471	0.14442	0.00430907	0.59062	0.000506087	0.631166
472	0.143831	0.00424068	0.589466	0.000498025	0.63055
473	0.143245	0.00417338	0.588311	0.000490091	0.629934
474	0.142662	0.00410713	0.587157	0.000482284	0.629319
475	0.14208	0.00404194	0.586002	0.000474601	0.628705
476	0.141501	0.00397778	0.584847	0.00046704	0.628091
477	0.140924	0.00391463	0.583692	0.0004596	0.627477
478	0.14035	0.00385248	0.582537	0.000452279	0.626864
479	0.139778	0.00379131	0.581381	0.000445074	0.626252
480	0.139208	0.00373112	0.580226	0.000437984	0.625641
481	0.138641	0.00367187	0.57907	0.000431006	0.62503
482	0.138076	0.00361356	0.577915	0.00042414	0.624419
483	0.137513	0.00355618	0.576759	0.000417384	0.62381
484	0.136953	0.0034997	0.575603	0.000410735	0.6232
485	0.136395	0.00344412	0.574447	0.000404191	0.622592
486	0.135839	0.00338942	0.573291	0.000397753	0.621984
487	0.135285	0.00333558	0.572135	0.000391416	0.621376
488	0.134734	0.0032826	0.570979	0.000385181	0.62077
489	0.134185	0.00323046	0.569823	0.000379045	0.620163
490	0.133638	0.00317914	0.568666	0.000373007	0.619558
491	0.133093	0.00312864	0.56751	0.000367064	0.618953
492	0.132551	0.00307893	0.566354	0.000361217	0.618348
493	0.132011	0.00303001	0.565198	0.000355463	0.617744
494	0.131473	0.00298187	0.564041	0.0003498	0.617141
495	0.130937	0.00293449	0.562885	0.000344228	0.616538
496	0.130403	0.00288787	0.561729	0.000338744	0.615936
497	0.129872	0.00284198	0.560573	0.000333348	0.615335
498	0.129342	0.00279681	0.559417	0.000328037	0.614734
499	0.128815	0.00275237	0.558261	0.000322812	0.614134
500	0.12829	0.00270863	0.557105	0.000317669	0.613534
501	0.127767	0.00266558	0.555949	0.000312609	0.612935
502	0.127247	0.00262321	0.554793	0.000307629	0.612336
503	0.126728	0.00258152	0.553637	0.000302728	0.611738
504	0.126212	0.00254049	0.552482	0.000297906	0.611141
505	0.125697	0.00250011	0.551326	0.00029316	0.610544
506	0.125185	0.00246037	0.550171	0.00028849	0.609948
507	0.124675	0.00242126	0.549016	0.000283894	0.609352
508	0.124167	0.00238277	0.547861	0.000279371	0.608757
509	0.123661	0.00234489	0.546706	0.000274921	0.608162
510	0.123157	0.00230761	0.545551	0.000270541	0.607569
511	0.122655	0.00227092	0.544396	0.000266232	0.606975
512	0.122155	0.00223482	0.543242	0.00026199	0.606383
513	0.121657	0.00219928	0.542088	0.000257817	0.60579
514	0.121161	0.00216432	0.540934	0.00025371	0.605199
515	0.120667	0.0021299	0.53978	0.000249668	0.604608
516	0.120176	0.00209603	0.538626	0.000245691	0.604017
517	0.119686	0.00206271	0.537473	0.000241777	0.603427
518	0.119198	0.0020299	0.53632	0.000237925	0.602838
519	0.118712	0.00199762	0.535167	0.000234135	0.602249
520	0.118228	0.00196586	0.534014	0.000230405	0.601661
521	0.117747	0.00193459	0.532862	0.000226735	0.601074
522	0.117267	0.00190383	0.53171	0.000223123	0.600487
523	0.116789	0.00187355	0.530558	0.000219568	0.5999
524	0.116313	0.00184375	0.529407	0.000216071	0.599315
525	0.115839	0.00181443	0.528255	0.000212629	0.598729
526	0.115367	0.00178557	0.527104	0.000209241	0.598145
527	0.114897	0.00175717	0.525954	0.000205908	0.59756
528	0.114428	0.00172922	0.524804	0.000202628	0.596977
529	0.113962	0.00170171	0.523654	0.0001994	0.596394
530	0.113497	0.00167464	0.522504	0.000196224	0.595811
531	0.113035	0.00164801	0.521355	0.000193098	0.59523
532	0.112574	0.00162179	0.520206	0.000190022	0.594648
533	0.112115	0.00159599	0.519058	0.000186994	0.594068
534	0.111659	0.0015706	0.51791	0.000184016	0.593487
535	0.111203	0.00154562	0.516762	0.000181084	0.592908
536	0.11075	0.00152103	0.515615	0.000178199	0.592329
537	0.110299	0.00149683	0.514468	0.000175361	0.59175
538	0.109849	0.00147301	0.513322	0.000172567	0.591173
539	0.109402	0.00144958	0.512176	0.000169818	0.590595
540	0.108956	0.00142652	0.511031	0.000167113	0.590018
541	0.108512	0.00140382	0.509886	0.000164451	0.589442
542	0.10807	0.00138148	0.508741	0.000161831	0.588867
543	0.107629	0.0013595	0.507597	0.000159253	0.588292
544	0.10719	0.00133787	0.506453	0.000156716	0.587717
545	0.106754	0.00131658	0.50531	0.000154219	0.587143
546	0.106319	0.00129563	0.504168	0.000151763	0.58657
547	0.105885	0.00127502	0.503026	0.000149345	0.585997
548	0.105454	0.00125473	0.501884	0.000146966	0.585425
549	0.105024	0.00123476	0.500743	0.000144625	0.584853
550	0.104596	0.00121511	0.499603	0.000142321	0.584282
551	0.10417	0.00119578	0.498463	0.000140054	0.583711
552	0.103745	0.00117675	0.497323	0.000137822	0.583141
553	0.103322	0.00115802	0.496184	0.000135627	0.582572
554	0.102901	0.00113959	0.495046	0.000133466	0.582003
555	0.102482	0.00112145	0.493909	0.00013134	0.581434
556	0.102064	0.00110361	0.492772	0.000129248	0.580867
557	0.101648	0.00108604	0.491635	0.000127189	0.580299
558	0.101234	0.00106876	0.490499	0.000125163	0.579733
559	0.100821	0.00105175	0.489364	0.000123169	0.579167
560	0.10041	0.00103501	0.488229	0.000121207	0.578601
561	0.100001	0.00101854	0.487095	0.000119276	0.578036
562	0.0995937	0.00100232	0.485962	0.000117376	0.577471
563	0.0991878	0.000986371	0.484829	0.000115506	0.576908
564	0.0987835	0.000970671	0.483697	0.000113666	0.576344
565	0.0983809	0.000955221	0.482566	0.000111855	0.575781
566	0.09798	0.000940017	0.481435	0.000110073	0.575219
567	0.0975807	0.000925054	0.480306	0.00010832	0.574657
568	0.097183	0.00091033	0.479176	0.000106594	0.574096
569	0.0967869	0.00089584	0.478048	0.000104896	0.573535
570	0.0963925	0.00088158	0.47692	0.000103225	0.572975
571	0.0959996	0.000867547	0.475793	0.000101581	0.572416
572	0.0956084	0.000853737	0.474666	9.99626e-05	0.571857
573	0.0952187	0.000840147	0.473541	9.83701e-05	0.571298
574	0.0948306	0.000826773	0.472416	9.68031e-05	0.57074
575	0.0944442	0.000813611	0.471292	9.5261e-05	0.570183
576	0.0940593	0.000800659	0.470169	9.37434e-05	0.569626
577	0.0936759	0.000787914	0.469046	9.22501e-05	0.56907
578	0.0932941	0.00077537	0.467924	9.07805e-05	0.568514
579	0.0929139	0.000763027	0.466803	8.93343e-05	0.567959
580	0.0925353	0.00075088	0.465683	8.79112e-05	0.567404
581	0.0921581	0.000738926	0.464564	8.65108e-05	0.56685
582	0.0917825	0.000727162	0.463445	8.51326e-05	0.566297
583	0.0914085	0.000715585	0.462328	8.37764e-05	0.565744
584	0.0910359	0.000704193	0.461211	8.24419e-05	0.565191
585	0.0906649	0.000692982	0.460095	8.11285e-05	0.564639
586	0.0902954	0.000681949	0.458979	7.98361e-05	0.564088
587	0.0899274	0.000671092	0.457865	7.85643e-05	0.563537
588	0.0895609	0.000660408	0.456752	7.73128e-05	0.562987
589	0.0891959	0.000649893	0.455639	7.60812e-05	0.562437
590	0.0888324	0.000639546	0.454527	7.48692e-05	0.561888
591	0.0884704	0.000629363	0.453417	7.36765e-05	0.561339
592	0.0881098	0.000619343	0.452307	7.25028e-05	0.560791
593	0.0877507	0.000609482	0.451198	7.13478e-05	0.560243
594	0.0873931	0.000599778	0.45009	7.02112e-05	0.559696
595	0.0870369	0.000590228	0.448983	6.90927e-05	0.559149
596	0.0866822	0.000580831	0.447877	6.79921e-05	0.558603
597	0.0863289	0.000571582	0.446771	6.69089e-05	0.558058
598	0.0859771	0.000562482	0.445667	6.5843e-05	0.557513
599	0.0856267	0.000553525	0.444564	6.47941e-05	0.556968
600	0.0852777	0.000544712	0.443461	6.3762e-05	0.556424
601	0.0849302	0.000536039	0.44236	6.27462e-05	0.555881
602	0.084584	0.000527503	0.44126	6.17466e-05	0.555338
603	0.0842393	0.000519104	0.44016	6.0763e-05	0.554796
604	0.083896	0.000510838	0.439062	5.9795e-05	0.554254
605	0.0835541	0.000502704	0.437964	5.88425e-05	0.553713
606	0.0832136	0.000494699	0.436868	5.79051e-05	0.553172
607	0.0828744	0.000486822	0.435773	5.69827e-05	0.552632
608	0.0825367	0.00047907	0.434678	5.60749e-05	0.552092
609	0.0822003	0.000471441	0.433585	5.51816e-05	0.551553
610	0.0818653	0.000463934	0.432493	5.43026e-05	0.551014
611	0.0815316	0.000456547	0.431402	5.34375e-05	0.550476
612	0.0811994	0.000449277	0.430311	5.25862e-05	0.549939
613	0.0808684	0.000442122	0.429222	5.17485e-05	0.549402
614	0.0805389	0.000435082	0.428134	5.09241e-05	0.548865
615	0.0802106	0.000428154	0.427048	5.01129e-05	0.548329
616	0.0798837	0.000421335	0.425962	4.93146e-05	0.547794
617	0.0795582	0.000414626	0.424877	4.8529e-05	0.547259
618	0.0792339	0.000408023	0.423793	4.77559e-05	0.546724
619	0.078911	0.000401526	0.422711	4.69952e-05	0.54619
620	0.0785894	0.000395131	0.42163	4.62465e-05	0.545657
621	0.0782691	0.000388839	0.420549	4.55098e-05	0.545124
622	0.0779501	0.000382647	0.41947	4.47848e-05	0.544592
623	0.0776324	0.000376553	0.418392	4.40714e-05	0.54406
624	0.077316	0.000370556	0.417315	4.33693e-05	0.543529
625	0.0770009	0.000364655	0.41624	4.26784e-05	0.542998
626	0.0766871	0.000358848	0.415165	4.19985e-05	0.542468
627	0.0763746	0.000353133	0.414092	4.13295e-05	0.541938
628	0.0760633	0.00034751	0.41302	4.06711e-05	0.541409
629	0.0757533	0.000341975	0.411949	4.00232e-05	0.54088
630	0.0754446	0.000336529	0.410879	3.93856e-05	0.540352
631	0.0751371	0.00033117	0.40981	3.87582e-05	0.539824
632	0.0748309	0.000325896	0.408743	3.81408e-05	0.539297
633	0.0745259	0.000320705	0.407677	3.75332e-05	0.53877
634	0.0742222	0.000315598	0.406612	3.69352e-05	0.538244
635	0.0739197	0.000310572	0.405548	3.63469e-05	0.537718
636	0.0736185	0.000305626	0.404486	3.57678e-05	0.537193
637	0.0733184	0.000300758	0.403424	3.51981e-05	0.536669
638	0.0730196	0.000295968	0.402364	3.46373e-05	0.536145
639	0.072722	0.000291255	0.401306	3.40856e-05	0.535621
640	0.0724256	0.000286616	0.400248	3.35426e-05	0.535098
641	0.0721305	0.000282051	0.399192	3.30082e-05	0.534575
642	0.0718365	0.000277559	0.398137	3.24824e-05	0.534053
643	0.0715437	0.000273139	0.397083	3.19649e-05	0.533532
644	0.0712522	0.000268789	0.396031	3.14557e-05	0.533011
645	0.0709618	0.000264508	0.39498	3.09546e-05	0.53249
646	0.0706726	0.000260295	0.39393	3.04615e-05	0.53197
647	0.0703845	0.000256149	0.392881	2.99762e-05	0.531451
648	0.0700977	0.00025207	0.391834	2.94987e-05	0.530932
649	0.069812	0.000248055	0.390788	2.90288e-05	0.530413
650	0.0695275	0.000244104	0.389744	2.85664e-05	0.529895
651	0.0692441	0.000240216	0.388701	2.81113e-05	0.529378
652	0.0689619	0.000236391	0.387659	2.76635e-05	0.528861
653	0.0686809	0.000232626	0.386618	2.72228e-05	0.528344
654	0.068401	0.00022892	0.385579	2.67891e-05	0.527828
655	0.0681222	0.000225274	0.384541	2.63624e-05	0.527313
656	0.0678446	0.000221686	0.383505	2.59424e-05	0.526798
657	0.0675681	0.000218156	0.38247	2.55291e-05	0.526284
658	0.0672927	0.000214681	0.381436	2.51224e-05	0.52577
659	0.0670184	0.000211262	0.380403	2.47222e-05	0.525256
660	0.0667453	0.000207897	0.379372	2.43284e-05	0.524743
661	0.0664733	0.000204586	0.378343	2.39408e-05	0.524231
662	0.0662024	0.000201327	0.377315	2.35595e-05	0.523719
663	0.0659326	0.00019812	0.376288	2.31841e-05	0.523207
664	0.0656639	0.000194965	0.375262	2.28148e-05	0.522696
665	0.0653962	0.00019186	0.374238	2.24514e-05	0.522186
666	0.0651297	0.000188804	0.373216	2.20937e-05	0.521676
667	0.0648643	0.000185796	0.372195	2.17418e-05	0.521167
668	0.0645999	0.000182837	0.371175	2.13954e-05	0.520658
669	0.0643367	0.000179925	0.370157	2.10546e-05	0.520149
670	0.0640745	0.000177059	0.36914	2.07192e-05	0.519641
671	0.0638133	0.000174239	0.368124	2.03891e-05	0.519134
672	0.0635532	0.000171464	0.36711	2.00643e-05	0.518627
673	0.0632942	0.000168733	0.366098	1.97447e-05	0.51812
674	0.0630363	0.000166045	0.365087	1.94301e-05	0.517614
675	0.0627794	0.0001634	0.364077	1.91206e-05	0.517109
676	0.0625235	0.000160798	0.363069	1.8816e-05	0.516604
677	0.0622687	0.000158237	0.362063	1.85163e-05	0.516099
678	0.0620149	0.000155716	0.361057	1.82213e-05	0.515595
679	0.0617622	0.000153236	0.360054	1.7931e-05	0.515092
680	0.0615105	0.000150795	0.359052	1.76454e-05	0.514589
681	0.0612598	0.000148393	0.358051	1.73643e-05	0.514086
682	0.0610101	0.00014603	0.357052	1.70877e-05	0.513584
683	0.0607615	0.000143704	0.356054	1.68154e-05	0.513083
684	0.0605138	0.000141415	0.355058	1.65476e-05	0.512582
685	0.0602672	0.000139162	0.354063	1.6284e-05	0.512081
686	0.0600216	0.000136945	0.35307	1.60246e-05	0.511581
687	0.059777	0.000134764	0.352079	1.57693e-05	0.511081
688	0.0595334	0.000132618	0.351089	1.55181e-05	0.510582
689	0.0592907	0.000130505	0.3501	1.52709e-05	0.510084
690	0.0590491	0.000128426	0.349113	1.50276e-05	0.509586
691	0.0588084	0.000126381	0.348128	1.47882e-05	0.509088
692	0.0585688	0.000124368	0.347144	1.45526e-05	0.508591
693	0.0583301	0.000122387	0.346161	1.43208e-05	0.508094
694	0.0580924	0.000120437	0.345181	1.40927e-05	0.507598
695	0.0578556	0.000118519	0.344201	1.38682e-05	0.507102
696	0.0576198	0.000116631	0.343224	1.36472e-05	0.506607
697	0.057385	0.000114773	0.342248	1.34298e-05	0.506112
698	0.0571511	0.000112945	0.341273	1.32159e-05	0.505618
699	0.0569182	0.000111146	0.3403	1.30054e-05	0.505124
700	0.0566862	0.000109376	0.339329	1.27982e-05	0.504631
701	0.0564552	0.000107633	0.338359	1.25943e-05	0.504138
702	0.0562251	0.000105919	0.337391	1.23937e-05	0.503646
703	0.055996	0.000104232	0.336424	1.21962e-05	0.503154
704	0.0557678	0.000102571	0.335459	1.20019e-05	0.502663
705	0.0555405	0.000100938	0.334496	1.18107e-05	0.502172
706	0.0553141	9.93298e-05	0.333534	1.16226e-05	0.501681
707	0.0550887	9.77475e-05	0.332574	1.14374e-05	0.501191
708	0.0548642	9.61905e-05	0.331616	1.12552e-05	0.500702
709	0.0546406	9.46583e-05	0.330659	1.10759e-05	0.500213
710	0.0544179	9.31505e-05	0.329703	1.08995e-05	0.499725
711	0.0541961	9.16667e-05	0.32875	1.07259e-05	0.499237
712	0.0539752	9.02065e-05	0.327798	1.0555e-05	0.498749
713	0.0537553	8.87696e-05	0.326847	1.03869e-05	0.498262
714	0.0535362	8.73556e-05	0.325899	1.02214e-05	0.497775
715	0.053318	8.59641e-05	0.324952	1.00586e-05	0.497289
716	0.0531007	8.45948e-05	0.324006	9.89833e-06	0.496804
717	0.0528843	8.32473e-05	0.323062	9.74065e-06	0.496318
718	0.0526688	8.19212e-05	0.32212	9.58548e-06	0.495834
719	0.0524541	8.06163e-05	0.32118	9.43278e-06	0.49535
720	0.0522403	7.93321e-05	0.320241	9.28251e-06	0.494866
721	0.0520274	7.80684e-05	0.319304	9.13464e-06	0.494383
722	0.0518154	7.68249e-05	0.318368	8.98912e-06	0.4939
723	0.0516042	7.56011e-05	0.317434	8.84592e-06	0.493417
724	0.0513939	7.43968e-05	0.316502	8.705e-06	0.492936
725	0.0511844	7.32118e-05	0.315572	8.56633e-06	0.492454
726	0.0509758	7.20455e-05	0.314643	8.42987e-06	0.491973
727	0.0507681	7.08979e-05	0.313716	8.29558e-06	0.491493
728	0.0505612	6.97686e-05	0.31279	8.16342e-06	0.491013
729	0.0503551	6.86572e-05	0.311867	8.03338e-06	0.490533
730	0.0501499	6.75635e-05	0.310945	7.9054e-06	0.490054
731	0.0499455	6.64873e-05	0.310024	7.77947e-06	0.489576
732	0.049742	6.54282e-05	0.309106	7.65554e-06	0.489098
733	0.0495392	6.4386e-05	0.308189	7.53358e-06	0.48862
734	0.0493373	6.33603e-05	0.307274	7.41357e-06	0.488143
735	0.0491363	6.2351e-05	0.30636	7.29547e-06	0.487666
736	0.048936	6.13578e-05	0.305448	7.17925e-06	0.48719
737	0.0487366	6.03804e-05	0.304538	7.06489e-06	0.486714
738	0.0485379	5.94186e-05	0.30363	6.95234e-06	0.486239
739	0.0483401	5.84721e-05	0.302723	6.84159e-06	0.485764
740	0.0481431	5.75407e-05	0.301818	6.7326e-06	0.48529
741	0.0479469	5.66241e-05	0.300915	6.62535e-06	0.484816
742	0.0477515	5.57221e-05	0.300013	6.5198e-06	0.484342
743	0.0475569	5.48344e-05	0.299114	6.41594e-06	0.483869
744	0.0473631	5.3961e-05	0.298216	6.31373e-06	0.483397
745	0.04717	5.31014e-05	0.297319	6.21315e-06	0.482925
746	0.0469778	5.22555e-05	0.296425	6.11418e-06	0.482453
747	0.0467864	5.14231e-05	0.295532	6.01678e-06	0.481982
748	0.0465957	5.06039e-05	0.294641	5.92093e-06	0.481511
749	0.0464058	4.97978e-05	0.293751	5.8266e-06	0.481041
750	0.0462166	4.90046e-05	0.292864	5.73378e-06	0.480571
751	0.0460283	4.8224e-05	0.291978	5.64244e-06	0.480102
752	0.0458407	4.74558e-05	0.291094	5.55256e-06	0.479633
753	0.0456539	4.66998e-05	0.290212	5.4641e-06	0.479165
754	0.0454678	4.59559e-05	0.289331	5.37706e-06	0.478697
755	0.0452825	4.52238e-05	0.288452	5.2914e-06	0.478229
756	0.045098	4.45034e-05	0.287575	5.20711e-06	0.477762
757	0.0449142	4.37945e-05	0.2867	5.12416e-06	0.477296
758	0.0447311	4.30969e-05	0.285826	5.04253e-06	0.47683
759	0.0445488	4.24104e-05	0.284954	4.9622e-06	0.476364
760	0.0443673	4.17348e-05	0.284084	4.88315e-06	0.475899
761	0.0441864	4.107e-05	0.283216	4.80536e-06	0.475434
762	0.0440064	4.04157e-05	0.28235	4.72881e-06	0.47497
763	0.043827	3.97719e-05	0.281485	4.65348e-06	0.474506
764	0.0436484	3.91384e-05	0.280622	4.57935e-06	0.474043
765	0.0434705	3.85149e-05	0.279761	4.5064e-06	0.47358
766	0.0432933	3.79014e-05	0.278902	4.43461e-06	0.473117
767	0.0431169	3.72976e-05	0.278044	4.36396e-06	0.472655
768	0.0429412	3.67035e-05	0.277188	4.29444e-06	0.472193
769	0.0427662	3.61188e-05	0.276334	4.22603e-06	0.471732
770	0.0425919	3.55434e-05	0.275482	4.15871e-06	0.471272
771	0.0424183	3.49772e-05	0.274631	4.09246e-06	0.470811
772	0.0422454	3.442e-05	0.273783	4.02727e-06	0.470352
773	0.0420733	3.38717e-05	0.272936	3.96311e-06	0.469892
774	0.0419018	3.33322e-05	0.272091	3.89998e-06	0.469433
775	0.041731	3.28012e-05	0.271247	3.83785e-06	0.468975
776	0.0415609	3.22787e-05	0.270406	3.77671e-06	0.468517
777	0.0413916	3.17645e-05	0.269566	3.71655e-06	0.46806
778	0.0412229	3.12585e-05	0.268728	3.65734e-06	0.467602
779	0.0410549	3.07605e-05	0.267892	3.59908e-06	0.467146
780	0.0408875	3.02705e-05	0.267058	3.54175e-06	0.46669
781	0.0407209	2.97883e-05	0.266225	3.48532e-06	0.466234
782	0.0405549	2.93138e-05	0.265395	3.4298e-06	0.465779
783	0.0403897	2.88468e-05	0.264566	3.37516e-06	0.465324
784	0.0402251	2.83873e-05	0.263738	3.3214e-06	0.464869
785	0.0400611	2.79351e-05	0.262913	3.26849e-06	0.464415
786	0.0398979	2.74901e-05	0.26209	3.21642e-06	0.463962
787	0.0397352	2.70522e-05	0.261268	3.16518e-06	0.463509
788	0.0395733	2.66212e-05	0.260448	3.11476e-06	0.463056
789	0.039412	2.61972e-05	0.25963	3.06514e-06	0.462604
790	0.0392514	2.57798e-05	0.258814	3.01631e-06	0.462152
791	0.0390914	2.53692e-05	0.257999	2.96826e-06	0.461701
792	0.0389321	2.4965e-05	0.257186	2.92097e-06	0.46125
793	0.0387734	2.45674e-05	0.256375	2.87444e-06	0.460799
794	0.0386154	2.4176e-05	0.255566	2.82865e-06	0.460349
795	0.0384581	2.37909e-05	0.254759	2.78359e-06	0.4599
796	0.0383013	2.34119e-05	0.253954	2.73925e-06	0.459451
797	0.0381452	2.30389e-05	0.25315	2.69561e-06	0.459002
798	0.0379898	2.26719e-05	0.252348	2.65267e-06	0.458554
799	0.0378349	2.23108e-05	0.251548	2.61041e-06	0.458106
800	0.0376807	2.19554e-05	0.25075	2.56883e-06	0.457659
801	0.0375272	2.16056e-05	0.249954	2.5279e-06	0.457212
802	0.0373742	2.12614e-05	0.249159	2.48763e-06	0.456765
803	0.0372219	2.09227e-05	0.248366	2.448e-06	0.456319
804	0.0370702	2.05894e-05	0.247575	2.40901e-06	0.455874
805	0.0369191	2.02614e-05	0.246786	2.37063e-06	0.455428
806	0.0367687	1.99387e-05	0.245999	2.33287e-06	0.454984
807	0.0366188	1.96211e-05	0.245214	2.2957e-06	0.454539
808	0.0364696	1.93085e-05	0.24443	2.25913e-06	0.454095
809	0.0363209	1.90009e-05	0.243648	2.22314e-06	0.453652
810	0.0361729	1.86982e-05	0.242868	2.18773e-06	0.453209
811	0.0360255	1.84004e-05	0.24209	2.15288e-06	0.452766
812	0.0358787	1.81072e-05	0.241313	2.11858e-06	0.452324
813	0.0357325	1.78188e-05	0.240539	2.08483e-06	0.451882
814	0.0355868	1.75349e-05	0.239766	2.05162e-06	0.451441
815	0.0354418	1.72556e-05	0.238995	2.01894e-06	0.451
816	0.0352973	1.69807e-05	0.238226	1.98677e-06	0.45056
817	0.0351535	1.67102e-05	0.237459	1.95512e-06	0.45012
818	0.0350102	1.6444e-05	0.236693	1.92398e-06	0.44968
819	0.0348675	1.61821e-05	0.235929	1.89333e-06	0.449241
820	0.0347254	1.59243e-05	0.235168	1.86317e-06	0.448802
821	0.0345839	1.56706e-05	0.234407	1.83349e-06	0.448364
822	0.034443	1.5421e-05	0.233649	1.80428e-06	0.447926
823	0.0343026	1.51753e-05	0.232893	1.77554e-06	0.447489
824	0.0341628	1.49336e-05	0.232138	1.74725e-06	0.447052
825	0.0340236	1.46957e-05	0.231385	1.71942e-06	0.446615
826	0.0338849	1.44616e-05	0.230634	1.69203e-06	0.446179
827	0.0337468	1.42312e-05	0.229885	1.66507e-06	0.445743
828	0.0336093	1.40045e-05	0.229138	1.63855e-06	0.445308
829	0.0334723	1.37814e-05	0.228392	1.61244e-06	0.444873
830	0.0333359	1.35619e-05	0.227649	1.58676e-06	0.444439
831	0.0332	1.33458e-05	0.226907	1.56148e-06	0.444005
832	0.0330647	1.31332e-05	0.226167	1.53661e-06	0.443571
833	0.03293	1.2924e-05	0.225429	1.51213e-06	0.443138
834	0.0327958	1.27181e-05	0.224692	1.48804e-06	0.442705
835	0.0326621	1.25155e-05	0.223957	1.46433e-06	0.442273
836	0.032529	1.23162e-05	0.223225	1.44101e-06	0.441841
837	0.0323964	1.212e-05	0.222494	1.41805e-06	0.44141
838	0.0322644	1.19269e-05	0.221764	1.39546e-06	0.440978
839	0.0321329	1.17369e-05	0.221037	1.37323e-06	0.440548
840	0.0320019	1.15499e-05	0.220311	1.35135e-06	0.440118
841	0.0318715	1.13659e-05	0.219588	1.32983e-06	0.439688
842	0.0317416	1.11849e-05	0.218866	1.30864e-06	0.439258
843	0.0316122	1.10067e-05	0.218145	1.2878e-06	0.438829
844	0.0314834	1.08314e-05	0.217427	1.26728e-06	0.438401
845	0.0313551	1.06588e-05	0.216711	1.24709e-06	0.437973
846	0.0312273	1.0489e-05	0.215996	1.22723e-06	0.437545
847	0.0311	1.03219e-05	0.215283	1.20768e-06	0.437118
848	0.0309733	1.01575e-05	0.214572	1.18844e-06	0.436691
849	0.0308471	9.99568e-06	0.213862	1.1695e-06	0.436264
850	0.0307214	9.83645e-06	0.213155	1.15087e-06	0.435838
851	0.0305961	9.67975e-06	0.212449	1.13254e-06	0.435413
852	0.0304715	9.52555e-06	0.211745	1.1145e-06	0.434988
853	0.0303473	9.37381e-06	0.211043	1.09674e-06	0.434563
854	0.0302236	9.22448e-06	0.210343	1.07927e-06	0.434138
855	0.0301004	9.07753e-06	0.209644	1.06208e-06	0.433714
856	0.0299777	8.93293e-06	0.208947	1.04516e-06	0.433291
857	0.0298556	8.79062e-06	0.208252	1.02851e-06	0.432868
858	0.0297339	8.65059e-06	0.207559	1.01213e-06	0.432445
859	0.0296127	8.51278e-06	0.206868	9.96003e-07	0.432023
860	0.029492	8.37717e-06	0.206178	9.80137e-07	0.431601
861	0.0293718	8.24372e-06	0.20549	9.64523e-07	0.431179
862	0.0292521	8.1124e-06	0.204804	9.49158e-07	0.430758
863	0.0291329	7.98317e-06	0.20412	9.34037e-07	0.430338
864	0.0290142	7.85599e-06	0.203438	9.19158e-07	0.429917
865	0.0288959	7.73085e-06	0.202757	9.04515e-07	0.429498
866	0.0287782	7.60769e-06	0.202078	8.90106e-07	0.429078
867	0.0286609	7.4865e-06	0.201401	8.75926e-07	0.428659
868	0.0285441	7.36724e-06	0.200726	8.61973e-07	0.42824
869	0.0284277	7.24988e-06	0.200052	8.48241e-07	0.427822
870	0.0283119	7.13439e-06	0.19938	8.34728e-07	0.427404
871	0.0281965	7.02073e-06	0.19871	8.21431e-07	0.426987
872	0.0280816	6.90889e-06	0.198042	8.08345e-07	0.42657
873	0.0279671	6.79883e-06	0.197376	7.95468e-07	0.426154
874	0.0278532	6.69053e-06	0.196711	7.82796e-07	0.425737
875	0.0277396	6.58394e-06	0.196048	7.70326e-07	0.425322
876	0.0276266	6.47906e-06	0.195387	7.58054e-07	0.424906
877	0.027514	6.37585e-06	0.194727	7.45978e-07	0.424491
878	0.0274019	6.27428e-06	0.19407	7.34095e-07	0.424077
879	0.0272902	6.17433e-06	0.193414	7.224e-07	0.423663
880	0.027179	6.07597e-06	0.19276	7.10892e-07	0.423249
881	0.0270682	5.97918e-06	0.192108	6.99568e-07	0.422836
882	0.0269579	5.88393e-06	0.191457	6.88423e-07	0.422423
883	0.026848	5.7902e-06	0.190808	6.77457e-07	0.42201
884	0.0267386	5.69796e-06	0.190161	6.66665e-07	0.421598
885	0.0266296	5.60719e-06	0.189516	6.56044e-07	0.421186
886	0.0265211	5.51787e-06	0.188872	6.45593e-07	0.420775
887	0.026413	5.42996e-06	0.18823	6.35309e-07	0.420364
888	0.0263054	5.34346e-06	0.18759	6.25188e-07	0.419954
889	0.0261982	5.25834e-06	0.186952	6.15229e-07	0.419543
890	0.0260914	5.17458e-06	0.186316	6.05428e-07	0.419134
891	0.025985	5.09214e-06	0.185681	5.95783e-07	0.418724
892	0.0258791	5.01102e-06	0.185048	5.86292e-07	0.418315
893	0.0257737	4.9312e-06	0.184416	5.76953e-07	0.417907
894	0.0256686	4.85264e-06	0.183787	5.67762e-07	0.417499
895	0.025564	4.77534e-06	0.183159	5.58717e-07	0.417091
896	0.0254598	4.69927e-06	0.182533	5.49816e-07	0.416684
897	0.0253561	4.62441e-06	0.181908	5.41058e-07	0.416277
898	0.0252527	4.55074e-06	0.181285	5.32439e-07	0.41587
899	0.0251498	4.47824e-06	0.180665	5.23957e-07	0.415464
900	0.0250473	4.4069e-06	0.180045	5.1561e-07	0.415059
901	0.0249452	4.3367e-06	0.179428	5.07396e-07	0.414653
902	0.0248436	4.26762e-06	0.178812	4.99313e-07	0.414248
903	0.0247423	4.19963e-06	0.178198	4.91359e-07	0.413844
904	0.0246415	4.13273e-06	0.177586	4.83531e-07	0.41344
905	0.0245411	4.0669e-06	0.176975	4.75829e-07	0.413036
906	0.024441	4.00211e-06	0.176366	4.68248e-07	0.412632
907	0.0243414	3.93836e-06	0.175759	4.60789e-07	0.41223
908	0.0242422	3.87562e-06	0.175153	4.53449e-07	0.411827
909	0.0241434	3.81388e-06	0.174549	4.46225e-07	0.411425
910	0.024045	3.75312e-06	0.173947	4.39117e-07	0.411023
911	0.023947	3.69333e-06	0.173347	4.32121e-07	0.410622
912	0.0238494	3.6345e-06	0.172748	4.25238e-07	0.410221
913	0.0237522	3.5766e-06	0.172151	4.18463e-07	0.40982
914	0.0236554	3.51962e-06	0.171556	4.11797e-07	0.40942
915	0.023559	3.46355e-06	0.170962	4.05237e-07	0.40902
916	0.023463	3.40838e-06	0.17037	3.98782e-07	0.408621
917	0.0233674	3.35408e-06	0.16978	3.92429e-07	0.408222
918	0.0232722	3.30065e-06	0.169191	3.86177e-07	0.407823
919	0.0231773	3.24807e-06	0.168605	3.80025e-07	0.407425
920	0.0230829	3.19633e-06	0.168019	3.73971e-07	0.407027
921	0.0229888	3.14541e-06	0.167436	3.68014e-07	0.406629
922	0.0228951	3.0953e-06	0.166854	3.62151e-07	0.406232
923	0.0228018	3.04599e-06	0.166274	3.56382e-07	0.405835
924	0.0227089	2.99747e-06	0.165695	3.50705e-07	0.405439
925	0.0226163	2.94972e-06	0.165118	3.45118e-07	0.405043
926	0.0225241	2.90273e-06	0.164543	3.3962e-07	0.404648
927	0.0224323	2.85649e-06	0.16397	3.3421e-07	0.404252
928	0.0223409	2.81098e-06	0.163398	3.28886e-07	0.403858
929	0.0222499	2.76621e-06	0.162828	3.23647e-07	0.403463
930	0.0221592	2.72214e-06	0.162259	3.18491e-07	0.403069
931	0.0220689	2.67877e-06	0.161692	3.13417e-07	0.402676
932	0.0219789	2.6361e-06	0.161127	3.08425e-07	0.402282
933	0.0218894	2.59411e-06	0.160564	3.03511e-07	0.40189
934	0.0218002	2.55278e-06	0.160002	2.98676e-07	0.401497
935	0.0217113	2.51212e-06	0.159441	2.93918e-07	0.401105
936	0.0216228	2.4721e-06	0.158883	2.89236e-07	0.400713
937	0.0215347	2.43272e-06	0.158326	2.84628e-07	0.400322
938	0.0214469	2.39396e-06	0.15777	2.80094e-07	0.399931
939	0.0213595	2.35583e-06	0.157217	2.75632e-07	0.39954
940	0.0212725	2.3183e-06	0.156665	2.71241e-07	0.39915
941	0.0211858	2.28137e-06	0.156114	2.6692e-07	0.39876
942	0.0210994	2.24502e-06	0.155565	2.62668e-07	0.398371
943	0.0210134	2.20926e-06	0.155018	2.58484e-07	0.397982
944	0.0209278	2.17407e-06	0.154472	2.54366e-07	0.397593
945	0.0208425	2.13943e-06	0.153928	2.50314e-07	0.397205
946	0.0207576	2.10535e-06	0.153386	2.46326e-07	0.396817
947	0.020673	2.07181e-06	0.152845	2.42402e-07	0.39643
948	0.0205887	2.03881e-06	0.152306	2.38541e-07	0.396043
949	0.0205048	2.00633e-06	0.151769	2.34741e-07	0.395656
950	0.0204212	1.97437e-06	0.151233	2.31001e-07	0.395269
951	0.020338	1.94291e-06	0.150698	2.27321e-07	0.394883
952	0.0202551	1.91196e-06	0.150166	2.237e-07	0.394498
953	0.0201726	1.88151e-06	0.149634	2.20136e-07	0.394113
954	0.0200904	1.85153e-06	0.149105	2.1663e-07	0.393728
955	0.0200085	1.82204e-06	0.148577	2.13179e-07	0.393343
956	0.0199269	1.79301e-06	0.148051	2.09783e-07	0.392959
957	0.0198457	1.76445e-06	0.147526	2.06441e-07	0.392575
958	0.0197649	1.73634e-06	0.147003	2.03152e-07	0.392192
959	0.0196843	1.70868e-06	0.146481	1.99916e-07	0.391809
960	0.0196041	1.68146e-06	0.145961	1.96731e-07	0.391426
961	0.0195242	1.65467e-06	0.145443	1.93597e-07	0.391044
962	0.0194446	1.62831e-06	0.144926	1.90513e-07	0.390662
963	0.0193654	1.60238e-06	0.14441	1.87478e-07	0.390281
964	0.0192864	1.57685e-06	0.143897	1.84492e-07	0.3899
965	0.0192078	1.55173e-06	0.143384	1.81553e-07	0.389519
966	0.0191296	1.52701e-06	0.142874	1.7866e-07	0.389138
967	0.0190516	1.50268e-06	0.142365	1.75814e-07	0.388758
968	0.018974	1.47875e-06	0.141857	1.73014e-07	0.388379
969	0.0188966	1.45519e-06	0.141351	1.70257e-07	0.387999
970	0.0188196	1.43201e-06	0.140847	1.67545e-07	0.387621
971	0.0187429	1.4092e-06	0.140344	1.64876e-07	0.387242
972	0.0186665	1.38675e-06	0.139842	1.6225e-07	0.386864
973	0.0185904	1.36466e-06	0.139343	1.59665e-07	0.386486
974	0.0185147	1.34292e-06	0.138844	1.57121e-07	0.386109
975	0.0184392	1.32152e-06	0.138348	1.54618e-07	0.385732
976	0.0183641	1.30047e-06	0.137852	1.52155e-07	0.385355
977	0.0182892	1.27975e-06	0.137359	1.49731e-07	0.384979
978	0.0182147	1.25937e-06	0.136867	1.47346e-07	0.384603
979	0.0181405	1.23931e-06	0.136376	1.44999e-07	0.384227
980	0.0180665	1.21956e-06	0.135887	1.42689e-07	0.383852
981	0.0179929	1.20013e-06	0.135399	1.40416e-07	0.383477
982	0.0179196	1.18102e-06	0.134913	1.38179e-07	0.383102
983	0.0178465	1.1622e-06	0.134429	1.35978e-07	0.382728
984	0.0177738	1.14369e-06	0.133946	1.33812e-07	0.382355
985	0.0177014	1.12547e-06	0.133464	1.3168e-07	0.381981
986	0.0176292	1.10754e-06	0.132984	1.29582e-07	0.381608
987	0.0175574	1.0899e-06	0.132505	1.27518e-07	0.381235
988	0.0174858	1.07253e-06	0.132028	1.25487e-07	0.380863
989	0.0174146	1.05545e-06	0.131553	1.23488e-07	0.380491
990	0.0173436	1.03863e-06	0.131079	1.2152e-07	0.38012
991	0.0172729	1.02209e-06	0.130606	1.19585e-07	0.379748
992	0.0172025	1.00581e-06	0.130135	1.17679e-07	0.379378
993	0.0171324	9.89784e-07	0.129665	1.15805e-07	0.379007
994	0.0170626	9.74016e-07	0.129197	1.1396e-07	0.378637
995	0.016993	9.585e-07	0.12873	1.12145e-07	0.378267
996	0.0169238	9.43231e-07	0.128265	1.10358e-07	0.377898
997	0.0168548	9.28205e-07	0.127801	1.086e-07	0.377529
998	0.0167861	9.13418e-07	0.127339	1.0687e-07	0.37716
999	0.0167177	8.98867e-07	0.126878	1.05168e-07	0.376792
1000	0.0166496	8.84548e-07	0.126419	1.03492e-07	0.376424
1001	0.0165817	8.70457e-07	0.125961	1.01844e-07	0.376056
1002	0.0165141	8.56591e-07	0.125505	1.00221e-07	0.375689
1003	0.0164468	8.42945e-07	0.12505	9.86246e-08	0.375322
1004	0.0163798	8.29516e-07	0.124596	9.70535e-08	0.374956
1005	0.0163131	8.16302e-07	0.124144	9.55074e-08	0.374589
1006	0.0162466	8.03298e-07	0.123693	9.39859e-08	0.374224
1007	0.0161804	7.90501e-07	0.123244	9.24887e-08	0.373858
1008	0.0161144	7.77908e-07	0.122796	9.10154e-08	0.373493
1009	0.0160487	7.65516e-07	0.12235	8.95654e-08	0.373128
1010	0.0159833	7.53321e-07	0.121905	8.81386e-08	0.372764
1011	0.0159182	7.41321e-07	0.121461	8.67346e-08	0.3724
1012	0.0158533	7.29511e-07	0.121019	8.53529e-08	0.372036
1013	0.0157887	7.1789e-07	0.120578	8.39932e-08	0.371673
1014	0.0157244	7.06454e-07	0.120139	8.26551e-08	0.37131
1015	0.0156603	6.952e-07	0.119701	8.13384e-08	0.370947
1016	0.0155965	6.84125e-07	0.119265	8.00427e-08	0.370585
1017	0.0155329	6.73227e-07	0.11883	7.87676e-08	0.370223
1018	0.0154696	6.62502e-07	0.118396	7.75128e-08	0.369862
1019	0.0154065	6.51948e-07	0.117964	7.6278e-08	0.3695
1020	0.0153438	6.41562e-07	0.117533	7.50628e-08	0.36914
1021	0.0152812	6.31342e-07	0.117103	7.38671e-08	0.368779
1022	0.0152189	6.21285e-07	0.116675	7.26903e-08	0.368419
1023	0.0151569	6.11387e-07	0.116249	7.15324e-08	0.368059
1024	0.0150951	6.01648e-07	0.115823	7.03928e-08	0.3677
1025	0.0150336	5.92063e-07	0.115399	6.92715e-08	0.367341
1026	0.0149724	5.82632e-07	0.114977	6.81679e-08	0.366982
1027	0.0149113	5.7335e-07	0.114556	6.7082e-08	0.366624
1028	0.0148506	5.64217e-07	0.114136	6.60134e-08	0.366266
1029	0.01479	5.55228e-07	0.113717	6.49618e-08	0.365908
1030	0.0147298	5.46384e-07	0.1133	6.39269e-08	0.365551
1031	0.0146697	5.3768e-07	0.112885	6.29085e-08	0.365194
1032	0.0146099	5.29114e-07	0.11247	6.19064e-08	0.364837
1033	0.0145504	5.20685e-07	0.112057	6.09202e-08	0.364481
1034	0.0144911	5.12391e-07	0.111646	5.99497e-08	0.364125
1035	0.014432	5.04228e-07	0.111235	5.89947e-08	0.363769
1036	0.0143732	4.96196e-07	0.110826	5.80549e-08	0.363414
1037	0.0143146	4.88291e-07	0.110419	5.71301e-08	0.363059
1038	0.0142563	4.80512e-07	0.110012	5.622e-08	0.362704
1039	0.0141982	4.72858e-07	0.109607	5.53244e-08	0.36235
1040	0.0141403	4.65325e-07	0.109204	5.4443e-08	0.361996
1041	0.0140827	4.57912e-07	0.108801	5.35757e-08	0.361643
1042	0.0140253	4.50617e-07	0.1084	5.27223e-08	0.36129
1043	0.0139682	4.43439e-07	0.108001	5.18824e-08	0.360937
1044	0.0139112	4.36375e-07	0.107602	5.10559e-08	0.360584
1045	0.0138545	4.29423e-07	0.107205	5.02425e-08	0.360232
1046	0.0137981	4.22582e-07	0.10681	4.94422e-08	0.35988
1047	0.0137418	4.15851e-07	0.106415	4.86545e-08	0.359529
1048	0.0136858	4.09226e-07	0.106022	4.78795e-08	0.359178
1049	0.0136301	4.02707e-07	0.10563	4.71167e-08	0.358827
1050	0.0135745	3.96292e-07	0.10524	4.63661e-08	0.358477
1051	0.0135192	3.89979e-07	0.104851	4.56275e-08	0.358127
1052	0.0134641	3.83766e-07	0.104463	4.49007e-08	0.357777
1053	0.0134092	3.77653e-07	0.104076	4.41854e-08	0.357427
1054	0.0133546	3.71637e-07	0.103691	4.34815e-08	0.357078
1055	0.0133001	3.65716e-07	0.103307	4.27888e-08	0.35673
1056	0.0132459	3.5989e-07	0.102924	4.21072e-08	0.356381
1057	0.013192	3.54157e-07	0.102543	4.14364e-08	0.356033
1058	0.0131382	3.48515e-07	0.102162	4.07763e-08	0.355686
1059	0.0130846	3.42963e-07	0.101783	4.01267e-08	0.355338
1060	0.0130313	3.375e-07	0.101406	3.94875e-08	0.354991
1061	0.0129782	3.32123e-07	0.101029	3.88585e-08	0.354645
1062	0.0129253	3.26833e-07	0.100654	3.82394e-08	0.354298
1063	0.0128726	3.21626e-07	0.10028	3.76303e-08	0.353952
1064	0.0128202	3.16502e-07	0.0999077	3.70308e-08	0.353607
1065	0.0127679	3.11461e-07	0.0995363	3.64409e-08	0.353261
1066	0.0127159	3.06499e-07	0.0991662	3.58604e-08	0.352916
1067	0.0126641	3.01616e-07	0.0987973	3.52891e-08	0.352572
1068	0.0126125	2.96811e-07	0.0984296	3.47269e-08	0.352227
1069	0.0125611	2.92083e-07	0.0980632	3.41737e-08	0.351883
1070	0.0125099	2.8743e-07	0.097698	3.36293e-08	0.35154
1071	0.0124589	2.82851e-07	0.0973341	3.30936e-08	0.351196
1072	0.0124081	2.78345e-07	0.0969714	3.25664e-08	0.350854
1073	0.0123575	2.73911e-07	0.0966099	3.20476e-08	0.350511
1074	0.0123072	2.69548e-07	0.0962496	3.15371e-08	0.350169
1075	0.012257	2.65254e-07	0.0958905	3.10347e-08	0.349827
1076	0.0122071	2.61028e-07	0.0955327	3.05403e-08	0.349485
1077	0.0121573	2.5687e-07	0.0951761	3.00538e-08	0.349144
1078	0.0121078	2.52778e-07	0.0948207	2.9575e-08	0.348803
1079	0.0120584	2.48751e-07	0.0944665	2.91039e-08	0.348462
1080	0.0120093	2.44788e-07	0.0941135	2.86403e-08	0.348122
1081	0.0119603	2.40889e-07	0.0937617	2.8184e-08	0.347782
1082	0.0119116	2.37052e-07	0.0934111	2.7735e-08	0.347442
1083	0.011863	2.33275e-07	0.0930616	2.72932e-08	0.347103
1084	0.0118147	2.29559e-07	0.0927134	2.68584e-08	0.346764
1085	0.0117665	2.25902e-07	0.0923664	2.64306e-08	0.346425
1086	0.0117186	2.22303e-07	0.0920205	2.60095e-08	0.346087
1087	0.0116708	2.18762e-07	0.0916759	2.55952e-08	0.345749
1088	0.0116233	2.15277e-07	0.0913324	2.51874e-08	0.345411
1089	0.0115759	2.11848e-07	0.09099	2.47862e-08	0.345074
1090	0.0115287	2.08473e-07	0.0906489	2.43913e-08	0.344737
1091	0.0114817	2.05152e-07	0.0903089	2.40028e-08	0.3444
1092	0.0114349	2.01884e-07	0.0899701	2.36204e-08	0.344064
1093	0.0113883	1.98668e-07	0.0896325	2.32441e-08	0.343728
1094	0.0113419	1.95503e-07	0.089296	2.28738e-08	0.343392
1095	0.0112957	1.92388e-07	0.0889606	2.25095e-08	0.343057
1096	0.0112497	1.89324e-07	0.0886264	2.21509e-08	0.342722
1097	0.0112038	1.86308e-07	0.0882934	2.1798e-08	0.342387
1098	0.0111582	1.8334e-07	0.0879615	2.14508e-08	0.342053
1099	0.0111127	1.80419e-07	0.0876308	2.1109e-08	0.341719
1100	0.0110674	1.77545e-07	0.0873012	2.07728e-08	0.341385
1101	0.0110223	1.74717e-07	0.0869727	2.04418e-08	0.341052
1102	0.0109774	1.71933e-07	0.0866453	2.01162e-08	0.340719
1103	0.0109326	1.69194e-07	0.0863191	1.97957e-08	0.340386
1104	0.0108881	1.66499e-07	0.0859941	1.94804e-08	0.340054
1105	0.0108437	1.63847e-07	0.0856701	1.91701e-08	0.339722
1106	0.0107995	1.61237e-07	0.0853473	1.88647e-08	0.33939
1107	0.0107555	1.58668e-07	0.0850255	1.85642e-08	0.339058
1108	0.0107117	1.5614e-07	0.0847049	1.82684e-08	0.338727
1109	0.010668	1.53653e-07	0.0843855	1.79774e-08	0.338397
1110	0.0106245	1.51205e-07	0.0840671	1.7691e-08	0.338066
1111	0.0105812	1.48797e-07	0.0837498	1.74092e-08	0.337736
1112	0.0105381	1.46426e-07	0.0834336	1.71319e-08	0.337406
1113	0.0104951	1.44094e-07	0.0831185	1.68589e-08	0.337077
1114	0.0104524	1.41798e-07	0.0828046	1.65904e-08	0.336747
1115	0.0104098	1.39539e-07	0.0824917	1.63261e-08	0.336419
1116	0.0103673	1.37316e-07	0.0821799	1.6066e-08	0.33609
1117	0.0103251	1.35129e-07	0.0818692	1.58101e-08	0.335762
1118	0.010283	1.32976e-07	0.0815595	1.55582e-08	0.335434
1119	0.0102411	1.30858e-07	0.081251	1.53104e-08	0.335106
1120	0.0101994	1.28773e-07	0.0809435	1.50665e-08	0.334779
1121	0.0101578	1.26722e-07	0.0806371	1.48265e-08	0.334452
1122	0.0101164	1.24703e-07	0.0803318	1.45903e-08	0.334126
1123	0.0100752	1.22717e-07	0.0800275	1.43578e-08	0.333799
1124	0.0100341	1.20762e-07	0.0797243	1.41291e-08	0.333473
1125	0.00999322	1.18838e-07	0.0794222	1.3904e-08	0.333148
1126	0.00995249	1.16945e-07	0.0791211	1.36825e-08	0.332822
1127	0.00991193	1.15082e-07	0.0788211	1.34646e-08	0.332497
1128	0.00987154	1.13249e-07	0.0785222	1.32501e-08	0.332173
1129	0.00983131	1.11444e-07	0.0782243	1.3039e-08	0.331848
1130	0.00979124	1.09669e-07	0.0779274	1.28313e-08	0.331524
1131	0.00975133	1.07922e-07	0.0776316	1.26269e-08	0.3312
1132	0.00971159	1.06203e-07	0.0773368	1.24257e-08	0.330877
1133	0.00967201	1.04511e-07	0.077043	1.22278e-08	0.330554
1134	0.00963259	1.02846e-07	0.0767503	1.2033e-08	0.330231
1135	0.00959334	1.01208e-07	0.0764587	1.18413e-08	0.329908
1136	0.00955424	9.95955e-08	0.076168	1.16527e-08	0.329586
1137	0.0095153	9.80089e-08	0.0758784	1.1467e-08	0.329264
1138	0.00947652	9.64476e-08	0.0755898	1.12844e-08	0.328943
1139	0.0094379	9.49111e-08	0.0753022	1.11046e-08	0.328622
1140	0.00939944	9.33992e-08	0.0750156	1.09277e-08	0.328301
1141	0.00936113	9.19113e-08	0.0747301	1.07536e-08	0.32798
1142	0.00932298	9.04471e-08	0.0744455	1.05823e-08	0.32766
1143	0.00928498	8.90063e-08	0.074162	1.04137e-08	0.32734
1144	0.00924714	8.75884e-08	0.0738795	1.02478e-08	0.32702
1145	0.00920945	8.61931e-08	0.0735979	1.00846e-08	0.326701
1146	0.00917192	8.482e-08	0.0733174	9.92394e-09	0.326382
1147	0.00913454	8.34688e-08	0.0730379	9.76585e-09	0.326063
1148	0.00909731	8.21391e-08	0.0727593	9.61027e-09	0.325745
1149	0.00906024	8.08306e-08	0.0724818	9.45718e-09	0.325427
1150	0.00902331	7.95429e-08	0.0722052	9.30652e-09	0.325109
1151	0.00898654	7.82758e-08	0.0719296	9.15827e-09	0.324791
1152	0.00894991	7.70288e-08	0.071655	9.01237e-09	0.324474
1153	0.00891344	7.58017e-08	0.0713814	8.86881e-09	0.324157
1154	0.00887711	7.45942e-08	0.0711088	8.72752e-09	0.323841
1155	0.00884093	7.34059e-08	0.0708371	8.58849e-09	0.323524
1156	0.0088049	7.22365e-08	0.0705664	8.45167e-09	0.323208
1157	0.00876902	7.10858e-08	0.0702966	8.31704e-09	0.322893
1158	0.00873328	6.99534e-08	0.0700279	8.18454e-09	0.322577
1159	0.00869769	6.8839e-08	0.06976	8.05416e-09	0.322262
1160	0.00866224	6.77424e-08	0.0694932	7.92586e-09	0.321948
1161	0.00862694	6.66632e-08	0.0692273	7.79959e-09	0.321633
1162	0.00859178	6.56012e-08	0.0689623	7.67534e-09	0.321319
1163	0.00855676	6.45562e-08	0.0686983	7.55307e-09	0.321005
1164	0.00852189	6.35278e-08	0.0684353	7.43275e-09	0.320692
1165	0.00848716	6.25158e-08	0.0681731	7.31435e-09	0.320379
1166	0.00845257	6.15199e-08	0.067912	7.19783e-09	0.320066
1167	0.00841812	6.05399e-08	0.0676517	7.08316e-09	0.319753
1168	0.00838381	5.95754e-08	0.0673924	6.97033e-09	0.319441
1169	0.00834964	5.86264e-08	0.067134	6.85929e-09	0.319129
1170	0.00831561	5.76924e-08	0.0668766	6.75002e-09	0.318818
1171	0.00828172	5.67734e-08	0.0666201	6.64249e-09	0.318506
1172	0.00824797	5.5869e-08	0.0663645	6.53667e-09	0.318195
1173	0.00821436	5.4979e-08	0.0661098	6.43254e-09	0.317884
1174	0.00818088	5.41031e-08	0.065856	6.33007e-09	0.317574
1175	0.00814754	5.32413e-08	0.0656032	6.22923e-09	0.317264
1176	0.00811433	5.23931e-08	0.0653512	6.12999e-09	0.316954
1177	0.00808126	5.15585e-08	0.0651002	6.03234e-09	0.316644
1178	0.00804833	5.07371e-08	0.0648501	5.93624e-09	0.316335
1179	0.00801553	4.99289e-08	0.0646009	5.84168e-09	0.316026
1180	0.00798286	4.91335e-08	0.0643526	5.74862e-09	0.315718
1181	0.00795033	4.83508e-08	0.0641051	5.65704e-09	0.315409
1182	0.00791793	4.75805e-08	0.0638586	5.56692e-09	0.315101
1183	0.00788566	4.68226e-08	0.063613	5.47824e-09	0.314794
1184	0.00785352	4.60767e-08	0.0633682	5.39097e-09	0.314486
1185	0.00782151	4.53427e-08	0.0631244	5.30509e-09	0.314179
1186	0.00778963	4.46203e-08	0.0628814	5.22058e-09	0.313872
1187	0.00775789	4.39095e-08	0.0626393	5.13741e-09	0.313566
1188	0.00772627	4.321e-08	0.0623981	5.05557e-09	0.31326
1189	0.00769478	4.25217e-08	0.0621577	4.97504e-09	0.312954
1190	0.00766342	4.18443e-08	0.0619182	4.89578e-09	0.312648
1191	0.00763219	4.11777e-08	0.0616796	4.81779e-09	0.312343
1192	0.00760108	4.05217e-08	0.0614419	4.74104e-09	0.312038
1193	0.00757011	3.98762e-08	0.061205	4.66552e-09	0.311733
1194	0.00753925	3.9241e-08	0.060969	4.59119e-09	0.311429
1195	0.00750853	3.86158e-08	0.0607339	4.51805e-09	0.311124
1196	0.00747793	3.80007e-08	0.0604996	4.44608e-09	0.310821
1197	0.00744745	3.73953e-08	0.0602661	4.37525e-09	0.310517
1198	0.0074171	3.67996e-08	0.0600335	4.30555e-09	0.310214
1199	0.00738687	3.62134e-08	0.0598018	4.23697e-09	0.309911
1200	0.00735677	3.56365e-08	0.0595709	4.16947e-09	0.309608
1201	0.00732678	3.50688e-08	0.0593408	4.10305e-09	0.309306
1202	0.00729692	3.45101e-08	0.0591116	4.03769e-09	0.309004
1203	0.00726718	3.39604e-08	0.0588832	3.97336e-09	0.308702
1204	0.00723757	3.34194e-08	0.0586557	3.91007e-09	0.308401
1205	0.00720807	3.2887e-08	0.0584289	3.84778e-09	0.308099
1206	0.00717869	3.23631e-08	0.0582031	3.78648e-09	0.307799
1207	0.00714944	3.18475e-08	0.057978	3.72616e-09	0.307498
1208	0.0071203	3.13402e-08	0.0577538	3.6668e-09	0.307198
1209	0.00709128	3.08409e-08	0.0575303	3.60839e-09	0.306898
1210	0.00706238	3.03496e-08	0.0573077	3.55091e-09	0.306598
1211	0.0070336	2.98662e-08	0.057086	3.49434e-09	0.306299
1212	0.00700493	2.93904e-08	0.056865	3.43868e-09	0.305999
1213	0.00697638	2.89222e-08	0.0566448	3.3839e-09	0.305701
1214	0.00694795	2.84615e-08	0.0564255	3.32999e-09	0.305402
1215	0.00691964	2.80081e-08	0.0562069	3.27694e-09	0.305104
1216	0.00689143	2.75619e-08	0.0559892	3.22474e-09	0.304806
1217	0.00686335	2.71228e-08	0.0557722	3.17337e-09	0.304508
1218	0.00683538	2.66907e-08	0.0555561	3.12282e-09	0.304211
1219	0.00680752	2.62655e-08	0.0553407	3.07307e-09	0.303914
1220	0.00677978	2.58471e-08	0.0551262	3.02411e-09	0.303617
1221	0.00675214	2.54354e-08	0.0549124	2.97594e-09	0.30332
1222	0.00672463	2.50302e-08	0.0546994	2.92853e-09	0.303024
1223	0.00669722	2.46314e-08	0.0544872	2.88188e-09	0.302728
1224	0.00666993	2.42391e-08	0.0542758	2.83597e-09	0.302433
1225	0.00664274	2.38529e-08	0.0540651	2.79079e-09	0.302137
1226	0.00661567	2.34729e-08	0.0538553	2.74633e-09	0.301842
1227	0.00658871	2.3099e-08	0.0536462	2.70258e-09	0.301548
1228	0.00656186	2.2731e-08	0.0534379	2.65953e-09	0.301253
1229	0.00653511	2.23689e-08	0.0532303	2.61716e-09	0.300959
1230	0.00650848	2.20126e-08	0.0530235	2.57547e-09	0.300665
1231	0.00648195	2.16619e-08	0.0528175	2.53444e-09	0.300371
1232	0.00645554	2.13168e-08	0.0526123	2.49407e-09	0.300078
1233	0.00642923	2.09772e-08	0.0524078	2.45434e-09	0.299785
1234	0.00640302	2.06431e-08	0.052204	2.41524e-09	0.299492
1235	0.00637693	2.03142e-08	0.052001	2.37676e-09	0.2992
1236	0.00635094	1.99906e-08	0.0517988	2.3389e-09	0.298908
1237	0.00632506	1.96722e-08	0.0515973	2.30164e-09	0.298616
1238	0.00629928	1.93588e-08	0.0513966	2.26498e-09	0.298324
1239	0.00627361	1.90504e-08	0.0511966	2.22889e-09	0.298033
1240	0.00624804	1.87469e-08	0.0509973	2.19339e-09	0.297742
1241	0.00622257	1.84483e-08	0.0507988	2.15845e-09	0.297451
1242	0.00619721	1.81544e-08	0.050601	2.12406e-09	0.29716
1243	0.00617196	1.78652e-08	0.050404	2.09022e-09	0.29687
1244	0.0061468	1.75806e-08	0.0502077	2.05693e-09	0.29658
1245	0.00612175	1.73005e-08	0.0500121	2.02416e-09	0.296291
1246	0.0060968	1.70249e-08	0.0498172	1.99191e-09	0.296001
1247	0.00607196	1.67537e-08	0.0496231	1.96018e-09	0.295712
1248	0.00604721	1.64868e-08	0.0494297	1.92896e-09	0.295423
1249	0.00602256	1.62242e-08	0.049237	1.89823e-09	0.295135
1250	0.00599802	1.59657e-08	0.049045	1.86799e-09	0.294847
1251	0.00597357	1.57114e-08	0.0488537	1.83823e-09	0.294559
1252	0.00594923	1.54611e-08	0.0486632	1.80895e-09	0.294271
1253	0.00592498	1.52148e-08	0.0484734	1.78013e-09	0.293984
1254	0.00590084	1.49724e-08	0.0482842	1.75177e-09	0.293697
1255	0.00587679	1.47339e-08	0.0480958	1.72387e-09	0.29341
1256	0.00585284	1.44992e-08	0.0479081	1.6964e-09	0.293123
1257	0.00582898	1.42682e-08	0.0477211	1.66938e-09	0.292837
1258	0.00580523	1.40409e-08	0.0475347	1.64279e-09	0.292551
1259	0.00578157	1.38172e-08	0.0473491	1.61662e-09	0.292265
1260	0.00575801	1.35971e-08	0.0471642	1.59086e-09	0.29198
1261	0.00573454	1.33805e-08	0.0469799	1.56552e-09	0.291695
1262	0.00571117	1.31674e-08	0.0467964	1.54058e-09	0.29141
1263	0.00568789	1.29576e-08	0.0466135	1.51604e-09	0.291125
1264	0.00566471	1.27512e-08	0.0464313	1.49189e-09	0.290841
1265	0.00564162	1.2548e-08	0.0462498	1.46812e-09	0.290557
1266	0.00561863	1.23482e-08	0.046069	1.44473e-09	0.290273
1267	0.00559573	1.21514e-08	0.0458888	1.42172e-09	0.28999
1268	0.00557293	1.19579e-08	0.0457094	1.39907e-09	0.289707
1269	0.00555022	1.17674e-08	0.0455306	1.37678e-09	0.289424
1270	0.0055276	1.15799e-08	0.0453524	1.35485e-09	0.289141
1271	0.00550507	1.13954e-08	0.045175	1.33327e-09	0.288859
1272	0.00548263	1.12139e-08	0.0449982	1.31203e-09	0.288577
1273	0.00546029	1.10353e-08	0.0448221	1.29113e-09	0.288295
1274	0.00543803	1.08595e-08	0.0446466	1.27056e-09	0.288013
1275	0.00541587	1.06865e-08	0.0444718	1.25032e-09	0.287732
1276	0.0053938	1.05162e-08	0.0442976	1.2304e-09	0.287451
1277	0.00537182	1.03487e-08	0.0441241	1.2108e-09	0.28717
1278	0.00534992	1.01839e-08	0.0439513	1.19151e-09	0.28689
1279	0.00532812	1.00216e-08	0.0437791	1.17253e-09	0.28661
1280	0.00530641	9.86198e-09	0.0436075	1.15385e-09	0.28633
1281	0.00528478	9.70488e-09	0.0434366	1.13547e-09	0.28605
1282	0.00526324	9.55027e-09	0.0432664	1.11738e-09	0.285771
1283	0.00524179	9.39814e-09	0.0430967	1.09958e-09	0.285492
1284	0.00522043	9.24842e-09	0.0429278	1.08207e-09	0.285213
1285	0.00519915	9.10109e-09	0.0427594	1.06483e-09	0.284935
1286	0.00517796	8.95611e-09	0.0425917	1.04786e-09	0.284656
1287	0.00515686	8.81343e-09	0.0424246	1.03117e-09	0.284378
1288	0.00513584	8.67303e-09	0.0422582	1.01475e-09	0.284101
1289	0.00511491	8.53487e-09	0.0420923	9.9858e-10	0.283823
1290	0.00509407	8.39891e-09	0.0419271	9.82672e-10	0.283546
1291	0.00507331	8.26511e-09	0.0417626	9.67018e-10	0.283269
1292	0.00505263	8.13344e-09	0.0415986	9.51613e-10	0.282992
1293	0.00503204	8.00388e-09	0.0414353	9.36454e-10	0.282716
1294	0.00501153	7.87637e-09	0.0412726	9.21536e-10	0.28244
1295	0.00499111	7.7509e-09	0.0411105	9.06855e-10	0.282164
1296	0.00497076	7.62743e-09	0.040949	8.92409e-10	0.281889
1297	0.00495051	7.50592e-09	0.0407881	8.78192e-10	0.281613
1298	0.00493033	7.38635e-09	0.0406278	8.64203e-10	0.281338
1299	0.00491024	7.26868e-09	0.0404682	8.50436e-10	0.281064
1300	0.00489022	7.15289e-09	0.0403091	8.36888e-10	0.280789
1301	0.00487029	7.03894e-09	0.0401507	8.23556e-10	0.280515
1302	0.00485045	6.92681e-09	0.0399928	8.10437e-10	0.280241
1303	0.00483068	6.81646e-09	0.0398356	7.97526e-10	0.279967
1304	0.00481099	6.70787e-09	0.0396789	7.84821e-10	0.279694
1305	0.00479138	6.60102e-09	0.0395228	7.72319e-10	0.279421
1306	0.00477186	6.49586e-09	0.0393673	7.60016e-10	0.279148
1307	0.00475241	6.39238e-09	0.0392125	7.47908e-10	0.278875
1308	0.00473304	6.29055e-09	0.0390582	7.35994e-10	0.278603
1309	0.00471375	6.19034e-09	0.0389045	7.24269e-10	0.278331
1310	0.00469454	6.09172e-09	0.0387513	7.12732e-10	0.278059
1311	0.00467541	5.99468e-09	0.0385988	7.01378e-10	0.277787
1312	0.00465635	5.89918e-09	0.0384468	6.90204e-10	0.277516
1313	0.00463738	5.80521e-09	0.0382954	6.79209e-10	0.277245
1314	0.00461848	5.71273e-09	0.0381446	6.68389e-10	0.276974
1315	0.00459965	5.62172e-09	0.0379944	6.57742e-10	0.276704
1316	0.00458091	5.53217e-09	0.0378447	6.47264e-10	0.276434
1317	0.00456224	5.44404e-09	0.0376956	6.36952e-10	0.276164
1318	0.00454364	5.35731e-09	0.037547	6.26806e-10	0.275894
1319	0.00452513	5.27197e-09	0.0373991	6.1682e-10	0.275625
1320	0.00450669	5.18799e-09	0.0372517	6.06994e-10	0.275355
1321	0.00448832	5.10534e-09	0.0371048	5.97325e-10	0.275087
1322	0.00447003	5.02401e-09	0.0369585	5.87809e-10	0.274818
1323	0.00445181	4.94398e-09	0.0368128	5.78445e-10	0.27455
1324	0.00443367	4.86522e-09	0.0366676	5.6923e-10	0.274281
1325	0.0044156	4.78771e-09	0.036523	5.60162e-10	0.274014
1326	0.0043976	4.71144e-09	0.036379	5.51239e-10	0.273746
1327	0.00437968	4.63639e-09	0.0362354	5.42457e-10	0.273479
1328	0.00436183	4.56253e-09	0.0360925	5.33816e-10	0.273212
1329	0.00434405	4.48985e-09	0.03595	5.25312e-10	0.272945
1330	0.00432635	4.41832e-09	0.0358082	5.16944e-10	0.272678
1331	0.00430872	4.34794e-09	0.0356668	5.08709e-10	0.272412
1332	0.00429116	4.27867e-09	0.035526	5.00605e-10	0.272146
1333	0.00427367	4.21051e-09	0.0353858	4.9263e-10	0.27188
1334	0.00425625	4.14344e-09	0.035246	4.84782e-10	0.271615
1335	0.0042389	4.07743e-09	0.0351068	4.7706e-10	0.271349
1336	0.00422163	4.01248e-09	0.0349682	4.6946e-10	0.271084
1337	0.00420442	3.94856e-09	0.03483	4.61981e-10	0.27082
1338	0.00418729	3.88566e-09	0.0346924	4.54622e-10	0.270555
1339	0.00417022	3.82376e-09	0.0345554	4.47379e-10	0.270291
1340	0.00415323	3.76284e-09	0.0344188	4.40253e-10	0.270027
1341	0.0041363	3.7029e-09	0.0342828	4.33239e-10	0.269763
1342	0.00411944	3.64391e-09	0.0341473	4.26338e-10	0.2695
1343	0.00410265	3.58586e-09	0.0340123	4.19546e-10	0.269237
1344	0.00408593	3.52874e-09	0.0338778	4.12862e-10	0.268974
1345	0.00406928	3.47253e-09	0.0337439	4.06285e-10	0.268711
1346	0.0040527	3.41721e-09	0.0336104	3.99813e-10	0.268449
1347	0.00403618	3.36277e-09	0.0334775	3.93444e-10	0.268187
1348	0.00401973	3.3092e-09	0.0333451	3.87176e-10	0.267925
1349	0.00400335	3.25648e-09	0.0332132	3.81009e-10	0.267663
1350	0.00398703	3.20461e-09	0.0330818	3.74939e-10	0.267402
1351	0.00397078	3.15356e-09	0.0329509	3.68966e-10	0.26714
1352	0.0039546	3.10332e-09	0.0328205	3.63088e-10	0.26688
1353	0.00393848	3.05388e-09	0.0326906	3.57304e-10	0.266619
1354	0.00392243	3.00523e-09	0.0325612	3.51612e-10	0.266359
1355	0.00390645	2.95736e-09	0.0324323	3.46011e-10	0.266099
1356	0.00389053	2.91025e-09	0.0323039	3.40499e-10	0.265839
1357	0.00387467	2.86389e-09	0.0321759	3.35075e-10	0.265579
1358	0.00385888	2.81826e-09	0.0320485	3.29737e-10	0.26532
1359	0.00384315	2.77337e-09	0.0319216	3.24484e-10	0.265061
1360	0.00382749	2.72919e-09	0.0317951	3.19315e-10	0.264802
1361	0.00381189	2.68571e-09	0.0316692	3.14228e-10	0.264543
1362	0.00379635	2.64293e-09	0.0315437	3.09222e-10	0.264285
1363	0.00378088	2.60082e-09	0.0314187	3.04296e-10	0.264027
1364	0.00376547	2.55939e-09	0.0312942	2.99449e-10	0.263769
1365	0.00375013	2.51862e-09	0.0311702	2.94679e-10	0.263511
1366	0.00373484	2.4785e-09	0.0310466	2.89984e-10	0.263254
1367	0.00371962	2.43901e-09	0.0309236	2.85365e-10	0.262997
1368	0.00370446	2.40016e-09	0.030801	2.80819e-10	0.26274
1369	0.00368937	2.36193e-09	0.0306788	2.76345e-10	0.262483
1370	0.00367433	2.3243e-09	0.0305572	2.71943e-10	0.262227
1371	0.00365936	2.28727e-09	0.030436	2.67611e-10	0.261971
1372	0.00364444	2.25084e-09	0.0303153	2.63348e-10	0.261715
1373	0.00362959	2.21498e-09	0.030195	2.59153e-10	0.26146
1374	0.0036148	2.17969e-09	0.0300752	2.55024e-10	0.261204
1375	0.00360006	2.14497e-09	0.0299559	2.50962e-10	0.260949
1376	0.00358539	2.1108e-09	0.029837	2.46964e-10	0.260694
1377	0.00357078	2.07717e-09	0.0297186	2.43029e-10	0.26044
1378	0.00355623	2.04408e-09	0.0296007	2.39158e-10	0.260185
1379	0.00354173	2.01152e-09	0.0294832	2.35348e-10	0.259931
1380	0.0035273	1.97948e-09	0.0293661	2.31599e-10	0.259678
1381	0.00351292	1.94794e-09	0.0292495	2.27909e-10	0.259424
1382	0.00349861	1.91691e-09	0.0291334	2.24279e-10	0.259171
1383	0.00348435	1.88638e-09	0.0290177	2.20706e-10	0.258917
1384	0.00347015	1.85633e-09	0.0289025	2.1719e-10	0.258665
1385	0.00345601	1.82675e-09	0.0287877	2.1373e-10	0.258412
1386	0.00344192	1.79765e-09	0.0286733	2.10325e-10	0.25816
1387	0.00342789	1.76902e-09	0.0285594	2.06975e-10	0.257908
1388	0.00341392	1.74083e-09	0.0284459	2.03678e-10	0.257656
1389	0.00340001	1.7131e-09	0.0283329	2.00433e-10	0.257404
1390	0.00338615	1.68581e-09	0.0282203	1.9724e-10	0.257153
1391	0.00337235	1.65896e-09	0.0281081	1.94098e-10	0.256902
1392	0.00335861	1.63253e-09	0.0279964	1.91006e-10	0.256651
1393	0.00334492	1.60652e-09	0.0278851	1.87963e-10	0.2564
1394	0.00333129	1.58093e-09	0.0277743	1.84969e-10	0.25615
1395	0.00331771	1.55575e-09	0.0276638	1.82022e-10	0.2559
1396	0.00330419	1.53096e-09	0.0275538	1.79123e-10	0.25565
1397	0.00329072	1.50657e-09	0.0274443	1.76269e-10	0.2554
1398	0.00327731	1.48257e-09	0.0273351	1.73461e-10	0.255151
1399	0.00326396	1.45896e-09	0.0272264	1.70698e-10	0.254901
1400	0.00325065	1.43571e-09	0.0271181	1.67979e-10	0.254652
1401	0.00323741	1.41284e-09	0.0270102	1.65303e-10	0.254404
1402	0.00322421	1.39034e-09	0.0269027	1.62669e-10	0.254155
1403	0.00321107	1.36819e-09	0.0267957	1.60078e-10	0.253907
1404	0.00319798	1.34639e-09	0.0266891	1.57528e-10	0.253659
1405	0.00318495	1.32494e-09	0.0265828	1.55018e-10	0.253411
1406	0.00317197	1.30384e-09	0.026477	1.52549e-10	0.253164
1407	0.00315904	1.28307e-09	0.0263716	1.50119e-10	0.252917
1408	0.00314617	1.26263e-09	0.0262667	1.47727e-10	0.25267
1409	0.00313335	1.24251e-09	0.0261621	1.45374e-10	0.252423
1410	0.00312058	1.22272e-09	0.0260579	1.43058e-10	0.252177
1411	0.00310786	1.20324e-09	0.0259541	1.40779e-10	0.25193
1412	0.00309519	1.18407e-09	0.0258508	1.38537e-10	0.251684
1413	0.00308258	1.16521e-09	0.0257478	1.3633e-10	0.251438
1414	0.00307002	1.14665e-09	0.0256453	1.34158e-10	0.251193
1415	0.0030575	1.12838e-09	0.0255431	1.32021e-10	0.250948
1416	0.00304504	1.11041e-09	0.0254413	1.29918e-10	0.250703
1417	0.00303263	1.09272e-09	0.02534	1.27848e-10	0.250458
1418	0.00302027	1.07531e-09	0.025239	1.25811e-10	0.250213
1419	0.00300796	1.05818e-09	0.0251384	1.23807e-10	0.249969
1420	0.00299571	1.04132e-09	0.0250382	1.21835e-10	0.249725
1421	0.0029835	1.02473e-09	0.0249384	1.19894e-10	0.249481
1422	0.00297134	1.00841e-09	0.024839	1.17984e-10	0.249237
1423	0.00295923	9.92345e-10	0.02474	1.16104e-10	0.248994
1424	0.00294717	9.76537e-10	0.0246414	1.14255e-10	0.248751
1425	0.00293516	9.60981e-10	0.0245431	1.12435e-10	0.248508
1426	0.00292319	9.45672e-10	0.0244453	1.10644e-10	0.248265
1427	0.00291128	9.30607e-10	0.0243478	1.08881e-10	0.248023
1428	0.00289942	9.15782e-10	0.0242507	1.07147e-10	0.24778
1429	0.0028876	9.01194e-10	0.024154	1.0544e-10	0.247538
1430	0.00287583	8.86837e-10	0.0240576	1.0376e-10	0.247297
1431	0.00286411	8.7271e-10	0.0239616	1.02107e-10	0.247055
1432	0.00285244	8.58807e-10	0.023866	1.0048e-10	0.246814
1433	0.00284081	8.45126e-10	0.0237708	9.88798e-11	0.246573
1434	0.00282923	8.31663e-10	0.023676	9.73046e-11	0.246332
1435	0.0028177	8.18414e-10	0.0235815	9.57545e-11	0.246091
1436	0.00280622	8.05377e-10	0.0234874	9.42291e-11	0.245851
1437	0.00279478	7.92547e-10	0.0233936	9.2728e-11	0.245611
1438	0.00278339	7.79921e-10	0.0233002	9.12508e-11	0.245371
1439	0.00277205	7.67497e-10	0.0232072	8.97972e-11	0.245132
1440	0.00276075	7.55271e-10	0.0231146	8.83667e-11	0.244892
1441	0.0027495	7.43239e-10	0.0230223	8.6959e-11	0.244653
1442	0.0027383	7.31399e-10	0.0229304	8.55737e-11	0.244414
1443	0.00272714	7.19748e-10	0.0228388	8.42105e-11	0.244175
1444	0.00271602	7.08282e-10	0.0227476	8.2869e-11	0.243937
1445	0.00270495	6.96999e-10	0.0226567	8.15488e-11	0.243699
1446	0.00269393	6.85895e-10	0.0225662	8.02497e-11	0.243461
1447	0.00268295	6.74969e-10	0.0224761	7.89713e-11	0.243223
1448	0.00267201	6.64216e-10	0.0223863	7.77133e-11	0.242986
1449	0.00266112	6.53635e-10	0.0222969	7.64753e-11	0.242748
1450	0.00265028	6.43223e-10	0.0222078	7.5257e-11	0.242511
1451	0.00263948	6.32976e-10	0.022119	7.40582e-11	0.242274
1452	0.00262872	6.22892e-10	0.0220306	7.28784e-11	0.242038
1453	0.00261801	6.12969e-10	0.0219426	7.17174e-11	0.241801
1454	0.00260734	6.03205e-10	0.0218549	7.05749e-11	0.241565
1455	0.00259671	5.93595e-10	0.0217675	6.94507e-11	0.241329
1456	0.00258613	5.84139e-10	0.0216805	6.83443e-11	0.241094
1457	0.00257559	5.74834e-10	0.0215938	6.72556e-11	0.240858
1458	0.00256509	5.65677e-10	0.0215075	6.61842e-11	0.240623
1459	0.00255464	5.56665e-10	0.0214215	6.51298e-11	0.240388
1460	0.00254423	5.47797e-10	0.0213359	6.40923e-11	0.240153
1461	0.00253386	5.39071e-10	0.0212505	6.30713e-11	0.239919
1462	0.00252353	5.30483e-10	0.0211655	6.20665e-11	0.239684
1463	0.00251325	5.22032e-10	0.0210809	6.10778e-11	0.23945
1464	0.002503	5.13716e-10	0.0209966	6.01048e-11	0.239217
1465	0.0024928	5.05533e-10	0.0209126	5.91473e-11	0.238983
1466	0.00248264	4.97479e-10	0.0208289	5.82051e-11	0.23875
1467	0.00247253	4.89554e-10	0.0207456	5.72779e-11	0.238516
1468	0.00246245	4.81756e-10	0.0206626	5.63654e-11	0.238283
1469	0.00245241	4.74081e-10	0.0205799	5.54675e-11	0.238051
1470	0.00244242	4.66529e-10	0.0204975	5.45839e-11	0.237818
1471	0.00243246	4.59097e-10	0.0204155	5.37143e-11	0.237586
1472	0.00242255	4.51783e-10	0.0203338	5.28587e-11	0.237354
1473	0.00241268	4.44586e-10	0.0202524	5.20166e-11	0.237122
1474	0.00240284	4.37504e-10	0.0201713	5.1188e-11	0.236891
1475	0.00239305	4.30534e-10	0.0200906	5.03725e-11	0.236659
1476	0.0023833	4.23676e-10	0.0200102	4.95701e-11	0.236428
1477	0.00237359	4.16927e-10	0.01993	4.87804e-11	0.236197
1478	0.00236391	4.10285e-10	0.0198502	4.80033e-11	0.235967
1479	0.00235428	4.03749e-10	0.0197708	4.72386e-11	0.235736
1480	0.00234468	3.97317e-10	0.0196916	4.64861e-11	0.235506
1481	0.00233513	3.90988e-10	0.0196127	4.57456e-11	0.235276
1482	0.00232561	3.84759e-10	0.0195342	4.50168e-11	0.235046
1483	0.00231613	3.7863e-10	0.0194559	4.42997e-11	0.234817
1484	0.00230669	3.72598e-10	0.019378	4.3594e-11	0.234587
1485	0.00229729	3.66663e-10	0.0193004	4.28995e-11	0.234358
1486	0.00228793	3.60821e-10	0.019223	4.22161e-11	0.234129
1487	0.00227861	3.55074e-10	0.019146	4.15436e-11	0.233901
1488	0.00226932	3.49417e-10	0.0190693	4.08818e-11	0.233672
1489	0.00226007	3.43851e-10	0.0189929	4.02305e-11	0.233444
1490	0.00225086	3.38373e-10	0.0189168	3.95897e-11	0.233216
1491	0.00224169	3.32983e-10	0.018841	3.8959e-11	0.232989
1492	0.00223255	3.27678e-10	0.0187654	3.83384e-11	0.232761
1493	0.00222345	3.22458e-10	0.0186902	3.77276e-11	0.232534
1494	0.00221439	3.17321e-10	0.0186153	3.71266e-11	0.232307
1495	0.00220537	3.12266e-10	0.0185407	3.65352e-11	0.23208
1496	0.00219638	3.07292e-10	0.0184664	3.59531e-11	0.231853
1497	0.00218743	3.02397e-10	0.0183923	3.53804e-11	0.231627
1498	0.00217851	2.97579e-10	0.0183186	3.48168e-11	0.2314
1499	0.00216963	2.92839e-10	0.0182451	3.42621e-11	0.231175
1500	0.00216079	2.88174e-10	0.018172	3.37163e-11	0.230949
1501	0.00215198	2.83583e-10	0.0180991	3.31792e-11	0.230723
1502	0.00214321	2.79066e-10	0.0180265	3.26507e-11	0.230498
1503	0.00213448	2.7462e-10	0.0179542	3.21305e-11	0.230273
1504	0.00212578	2.70245e-10	0.0178822	3.16187e-11	0.230048
1505	0.00211712	2.6594e-10	0.0178104	3.1115e-11	0.229823
1506	0.00210849	2.61704e-10	0.017739	3.06193e-11	0.229599
1507	0.00209989	2.57535e-10	0.0176678	3.01315e-11	0.229375
1508	0.00209134	2.53432e-10	0.0175969	2.96515e-11	0.229151
1509	0.00208281	2.49395e-10	0.0175263	2.91792e-11	0.228927
1510	0.00207432	2.45422e-10	0.017456	2.87144e-11	0.228703
1511	0.00206587	2.41512e-10	0.017386	2.82569e-11	0.22848
1512	0.00205745	2.37665e-10	0.0173162	2.78068e-11	0.228257
1513	0.00204907	2.33879e-10	0.0172467	2.73638e-11	0.228034
1514	0.00204072	2.30153e-10	0.0171775	2.69279e-11	0.227811
1515	0.0020324	2.26487e-10	0.0171085	2.64989e-11	0.227589
1516	0.00202412	2.22879e-10	0.0170398	2.60768e-11	0.227366
1517	0.00201587	2.19328e-10	0.0169714	2.56614e-11	0.227144
1518	0.00200765	2.15834e-10	0.0169033	2.52526e-11	0.226923
1519	0.00199947	2.12396e-10	0.0168354	2.48503e-11	0.226701
1520	0.00199132	2.09012e-10	0.0167678	2.44544e-11	0.22648
1521	0.0019832	2.05683e-10	0.0167005	2.40649e-11	0.226258
1522	0.00197512	2.02406e-10	0.0166334	2.36815e-11	0.226038
1523	0.00196707	1.99182e-10	0.0165666	2.33043e-11	0.225817
1524	0.00195906	1.96009e-10	0.0165001	2.2933e-11	0.225596
1525	0.00195107	1.92886e-10	0.0164338	2.25677e-11	0.225376
1526	0.00194312	1.89813e-10	0.0163678	2.22082e-11	0.225156
1527	0.0019352	1.8679e-10	0.0163021	2.18544e-11	0.224936
1528	0.00192731	1.83814e-10	0.0162366	2.15062e-11	0.224716
1529	0.00191946	1.80886e-10	0.0161714	2.11636e-11	0.224497
1530	0.00191164	1.78004e-10	0.0161064	2.08265e-11	0.224278
1531	0.00190385	1.75169e-10	0.0160417	2.04947e-11	0.224059
1532	0.00189609	1.72378e-10	0.0159772	2.01682e-11	0.22384
1533	0.00188836	1.69632e-10	0.015913	1.9847e-11	0.223621
1534	0.00188066	1.6693e-10	0.0158491	1.95308e-11	0.223403
1535	0.001873	1.64271e-10	0.0157854	1.92197e-11	0.223185
1536	0.00186536	1.61654e-10	0.015722	1.89135e-11	0.222967
1537	0.00185776	1.59079e-10	0.0156588	1.86122e-11	0.222749
1538	0.00185019	1.56544e-10	0.0155958	1.83157e-11	0.222531
1539	0.00184265	1.54051e-10	0.0155331	1.80239e-11	0.222314
1540	0.00183514	1.51596e-10	0.0154707	1.77368e-11	0.222097
1541	0.00182766	1.49182e-10	0.0154085	1.74542e-11	0.22188
1542	0.00182021	1.46805e-10	0.0153466	1.71762e-11	0.221663
1543	0.00181279	1.44466e-10	0.0152849	1.69026e-11	0.221447
1544	0.00180541	1.42165e-10	0.0152234	1.66333e-11	0.221231
1545	0.00179805	1.399e-10	0.0151622	1.63683e-11	0.221015
1546	0.00179072	1.37672e-10	0.0151012	1.61076e-11	0.220799
1547	0.00178342	1.35478e-10	0.0150405	1.5851e-11	0.220583
1548	0.00177615	1.3332e-10	0.01498	1.55985e-11	0.220368
1549	0.00176892	1.31196e-10	0.0149198	1.535e-11	0.220153
1550	0.00176171	1.29106e-10	0.0148598	1.51054e-11	0.219938
1551	0.00175453	1.2705e-10	0.0148	1.48648e-11	0.219723
1552	0.00174738	1.25026e-10	0.0147404	1.4628e-11	0.219508
1553	0.00174025	1.23034e-10	0.0146812	1.4395e-11	0.219294
1554	0.00173316	1.21074e-10	0.0146221	1.41657e-11	0.21908
1555	0.0017261	1.19145e-10	0.0145633	1.394e-11	0.218866
1556	0.00171906	1.17247e-10	0.0145047	1.37179e-11	0.218652
1557	0.00171206	1.1538e-10	0.0144463	1.34994e-11	0.218439
1558	0.00170508	1.13542e-10	0.0143882	1.32844e-11	0.218225
1559	0.00169813	1.11733e-10	0.0143303	1.30727e-11	0.218012
1560	0.00169121	1.09953e-10	0.0142726	1.28645e-11	0.217799
1561	0.00168432	1.08201e-10	0.0142152	1.26595e-11	0.217586
1562	0.00167745	1.06478e-10	0.014158	1.24579e-11	0.217374
1563	0.00167062	1.04781e-10	0.014101	1.22594e-11	0.217162
1564	0.00166381	1.03112e-10	0.0140442	1.20641e-11	0.21695
1565	0.00165703	1.0147e-10	0.0139877	1.18719e-11	0.216738
1566	0.00165027	9.98531e-11	0.0139314	1.16828e-11	0.216526
1567	0.00164355	9.82624e-11	0.0138753	1.14967e-11	0.216315
1568	0.00163685	9.66971e-11	0.0138195	1.13136e-11	0.216103
1569	0.00163018	9.51567e-11	0.0137638	1.11333e-11	0.215892
1570	0.00162354	9.36408e-11	0.0137084	1.0956e-11	0.215682
1571	0.00161692	9.21491e-11	0.0136532	1.07814e-11	0.215471
1572	0.00161033	9.06811e-11	0.0135982	1.06097e-11	0.215261
1573	0.00160377	8.92365e-11	0.0135435	1.04407e-11	0.21505
1574	0.00159723	8.7815e-11	0.0134889	1.02744e-11	0.21484
1575	0.00159072	8.6416e-11	0.0134346	1.01107e-11	0.21463
1576	0.00158424	8.50394e-11	0.0133805	9.94961e-12	0.214421
1577	0.00157778	8.36847e-11	0.0133266	9.79111e-12	0.214211
1578	0.00157135	8.23516e-11	0.0132729	9.63514e-12	0.214002
1579	0.00156495	8.10397e-11	0.0132195	9.48165e-12	0.213793
1580	0.00155857	7.97487e-11	0.0131662	9.3306e-12	0.213585
1581	0.00155222	7.84783e-11	0.0131132	9.18196e-12	0.213376
1582	0.00154589	7.72281e-11	0.0130604	9.03569e-12	0.213168
1583	0.00153959	7.59979e-11	0.0130078	8.89175e-12	0.212959
1584	0.00153332	7.47872e-11	0.0129554	8.7501e-12	0.212751
1585	0.00152707	7.35958e-11	0.0129032	8.61071e-12	0.212544
1586	0.00152084	7.24234e-11	0.0128512	8.47354e-12	0.212336
1587	0.00151465	7.12697e-11	0.0127994	8.33855e-12	0.212129
1588	0.00150847	7.01343e-11	0.0127478	8.20572e-12	0.211922
1589	0.00150232	6.90171e-11	0.0126964	8.075e-12	0.211715
1590	0.0014962	6.79176e-11	0.0126453	7.94636e-12	0.211508
1591	0.0014901	6.68357e-11	0.0125943	7.81977e-12	0.211301
1592	0.00148403	6.5771e-11	0.0125435	7.6952e-12	0.211095
1593	0.00147798	6.47232e-11	0.012493	7.57261e-12	0.210889
1594	0.00147196	6.36921e-11	0.0124426	7.45198e-12	0.210683
1595	0.00146596	6.26775e-11	0.0123925	7.33327e-12	0.210477
1596	0.00145999	6.1679e-11	0.0123425	7.21645e-12	0.210272
1597	0.00145404	6.06965e-11	0.0122928	7.10149e-12	0.210066
1598	0.00144811	5.97296e-11	0.0122432	6.98836e-12	0.209861
1599	0.00144221	5.87781e-11	0.0121938	6.87703e-12	0.209656
1600	0.00143633	5.78417e-11	0.0121447	6.76748e-12	0.209451
1601	0.00143048	5.69203e-11	0.0120957	6.65967e-12	0.209247
1602	0.00142465	5.60135e-11	0.0120469	6.55358e-12	0.209043
1603	0.00141884	5.51212e-11	0.0119984	6.44918e-12	0.208838
1604	0.00141306	5.42431e-11	0.01195	6.34644e-12	0.208634
1605	0.0014073	5.3379e-11	0.0119018	6.24534e-12	0.208431
1606	0.00140156	5.25286e-11	0.0118538	6.14585e-12	0.208227
1607	0.00139585	5.16919e-11	0.011806	6.04795e-12	0.208024
1608	0.00139016	5.08684e-11	0.0117584	5.9516e-12	0.207821
1609	0.0013845	5.0058e-11	0.0117109	5.85679e-12	0.207618
1610	0.00137886	4.92606e-11	0.0116637	5.76349e-12	0.207415
1611	0.00137324	4.84759e-11	0.0116167	5.67168e-12	0.207212
1612	0.00136764	4.77036e-11	0.0115698	5.58132e-12	0.20701
1613	0.00136207	4.69437e-11	0.0115231	5.49241e-12	0.206808
1614	0.00135651	4.61959e-11	0.0114766	5.40492e-12	0.206606
1615	0.00135099	4.546e-11	0.0114303	5.31881e-12	0.206404
1616	0.00134548	4.47358e-11	0.0113842	5.23408e-12	0.206203
1617	0.00134	4.40231e-11	0.0113383	5.1507e-12	0.206001
1618	0.00133454	4.33218e-11	0.0112925	5.06865e-12	0.2058
1619	0.0013291	4.26317e-11	0.011247	4.98791e-12	0.205599
1620	0.00132368	4.19525e-11	0.0112016	4.90845e-12	0.205398
1621	0.00131828	4.12842e-11	0.0111564	4.83026e-12	0.205198
1622	0.00131291	4.06266e-11	0.0111114	4.75331e-12	0.204997
1623	0.00130756	3.99794e-11	0.0110665	4.67759e-12	0.204797
1624	0.00130223	3.93425e-11	0.0110219	4.60307e-12	0.204597
1625	0.00129693	3.87157e-11	0.0109774	4.52974e-12	0.204397
1626	0.00129164	3.8099e-11	0.0109331	4.45758e-12	0.204198
1627	0.00128638	3.74921e-11	0.010889	4.38657e-12	0.203998
1628	0.00128113	3.68948e-11	0.010845	4.31669e-12	0.203799
1629	0.00127591	3.63071e-11	0.0108012	4.24793e-12	0.2036
1630	0.00127071	3.57287e-11	0.0107576	4.18026e-12	0.203401
1631	0.00126553	3.51595e-11	0.0107142	4.11366e-12	0.203203
1632	0.00126038	3.45994e-11	0.0106709	4.04813e-12	0.203004
1633	0.00125524	3.40482e-11	0.0106279	3.98364e-12	0.202806
1634	0.00125012	3.35058e-11	0.0105849	3.92018e-12	0.202608
1635	0.00124503	3.29721e-11	0.0105422	3.85773e-12	0.20241
1636	0.00123995	3.24468e-11	0.0104996	3.79628e-12	0.202212
1637	0.0012349	3.19299e-11	0.0104572	3.7358e-12	0.202015
1638	0.00122987	3.14213e-11	0.010415	3.67629e-12	0.201818
1639	0.00122486	3.09207e-11	0.010373	3.61773e-12	0.201621
1640	0.00121986	3.04282e-11	0.0103311	3.56009e-12	0.201424
1641	0.00121489	2.99434e-11	0.0102894	3.50338e-12	0.201227
1642	0.00120994	2.94664e-11	0.0102478	3.44757e-12	0.20103
1643	0.00120501	2.8997e-11	0.0102064	3.39265e-12	0.200834
1644	0.0012001	2.85351e-11	0.0101652	3.3386e-12	0.200638
1645	0.00119521	2.80805e-11	0.0101241	3.28542e-12	0.200442
1646	0.00119034	2.76332e-11	0.0100832	3.23308e-12	0.200246
1647	0.00118549	2.7193e-11	0.0100425	3.18158e-12	0.200051
1648	0.00118065	2.67598e-11	0.0100019	3.13089e-12	0.199855
1649	0.00117584	2.63335e-11	0.00996153	3.08102e-12	0.19966
1650	0.00117105	2.5914e-11	0.00992129	3.03194e-12	0.199465
1651	0.00116628	2.55012e-11	0.00988121	2.98364e-12	0.19927
1652	0.00116152	2.50949e-11	0.00984129	2.93611e-12	0.199076
1653	0.00115679	2.46952e-11	0.00980153	2.88933e-12	0.198881
1654	0.00115208	2.43018e-11	0.00976193	2.84331e-12	0.198687
1655	0.00114738	2.39146e-11	0.00972248	2.79801e-12	0.198493
1656	0.0011427	2.35337e-11	0.0096832	2.75344e-12	0.198299
1657	0.00113805	2.31588e-11	0.00964407	2.70958e-12	0.198106
1658	0.00113341	2.27898e-11	0.0096051	2.66641e-12	0.197912
1659	0.00112879	2.24268e-11	0.00956628	2.62393e-12	0.197719
1660	0.00112419	2.20695e-11	0.00952762	2.58213e-12	0.197526
1661	0.00111961	2.17179e-11	0.00948912	2.541e-12	0.197333
1662	0.00111505	2.1372e-11	0.00945077	2.50052e-12	0.19714
1663	0.0011105	2.10315e-11	0.00941257	2.46069e-12	0.196948
1664	0.00110598	2.06965e-11	0.00937453	2.42149e-12	0.196755
1665	0.00110147	2.03668e-11	0.00933664	2.38291e-12	0.196563
1666	0.00109698	2.00423e-11	0.0092989	2.34495e-12	0.196371
1667	0.00109251	1.9723e-11	0.00926131	2.3076e-12	0.19618
1668	0.00108806	1.94089e-11	0.00922388	2.27084e-12	0.195988
1669	0.00108362	1.90997e-11	0.00918659	2.23466e-12	0.195797
1670	0.0010792	1.87954e-11	0.00914945	2.19906e-12	0.195605
1671	0.00107481	1.8496e-11	0.00911246	2.16403e-12	0.195414
1672	0.00107043	1.82013e-11	0.00907562	2.12956e-12	0.195223
1673	0.00106606	1.79114e-11	0.00903893	2.09563e-12	0.195033
1674	0.00106172	1.76261e-11	0.00900239	2.06225e-12	0.194842
1675	0.00105739	1.73453e-11	0.00896599	2.0294e-12	0.194652
1676	0.00105308	1.70689e-11	0.00892973	1.99707e-12	0.194462
1677	0.00104879	1.6797e-11	0.00889363	1.96525e-12	0.194272
1678	0.00104452	1.65295e-11	0.00885766	1.93395e-12	0.194082
1679	0.00104026	1.62661e-11	0.00882185	1.90314e-12	0.193893
1680	0.00103602	1.6007e-11	0.00878617	1.87282e-12	0.193704
1681	0.0010318	1.5752e-11	0.00875064	1.84299e-12	0.193514
1682	0.00102759	1.55011e-11	0.00871525	1.81363e-12	0.193325
1683	0.0010234	1.52541e-11	0.00868	1.78473e-12	0.193137
1684	0.00101923	1.50111e-11	0.0086449	1.7563e-12	0.192948
1685	0.00101508	1.4772e-11	0.00860994	1.72833e-12	0.19276
1686	0.00101094	1.45367e-11	0.00857511	1.70079e-12	0.192571
1687	0.00100682	1.43051e-11	0.00854043	1.6737e-12	0.192383
1688	0.00100272	1.40772e-11	0.00850588	1.64704e-12	0.192195
1689	0.000998633	1.3853e-11	0.00847148	1.6208e-12	0.192008
1690	0.000994563	1.36323e-11	0.00843721	1.59498e-12	0.19182
1691	0.000990509	1.34151e-11	0.00840308	1.56957e-12	0.191633
1692	0.000986473	1.32014e-11	0.00836908	1.54457e-12	0.191446
1693	0.000982452	1.29911e-11	0.00833523	1.51996e-12	0.191259
1694	0.000978448	1.27842e-11	0.0083015	1.49575e-12	0.191072
1695	0.000974461	1.25805e-11	0.00826792	1.47192e-12	0.190885
1696	0.000970489	1.23801e-11	0.00823447	1.44847e-12	0.190699
1697	0.000966534	1.21829e-11	0.00820115	1.4254e-12	0.190513
1698	0.000962595	1.19888e-11	0.00816797	1.40269e-12	0.190327
1699	0.000958672	1.17978e-11	0.00813492	1.38034e-12	0.190141
1700	0.000954765	1.16099e-11	0.008102	1.35836e-12	0.189955
1701	0.000950874	1.14249e-11	0.00806922	1.33672e-12	0.18977
1702	0.000946998	1.12429e-11	0.00803657	1.31542e-12	0.189584
1703	0.000943139	1.10638e-11	0.00800404	1.29447e-12	0.189399
1704	0.000939295	1.08876e-11	0.00797165	1.27385e-12	0.189214
1705	0.000935467	1.07141e-11	0.00793939	1.25355e-12	0.189029
1706	0.000931655	1.05435e-11	0.00790726	1.23358e-12	0.188845
1707	0.000927858	1.03755e-11	0.00787526	1.21393e-12	0.18866
1708	0.000924076	1.02102e-11	0.00784339	1.19459e-12	0.188476
1709	0.00092031	1.00476e-11	0.00781164	1.17556e-12	0.188292
1710	0.000916559	9.88749e-12	0.00778002	1.15684e-12	0.188108
1711	0.000912824	9.72998e-12	0.00774853	1.13841e-12	0.187925
1712	0.000909104	9.57498e-12	0.00771717	1.12027e-12	0.187741
1713	0.000905399	9.42245e-12	0.00768593	1.10243e-12	0.187558
1714	0.000901709	9.27235e-12	0.00765482	1.08486e-12	0.187375
1715	0.000898034	9.12464e-12	0.00762383	1.06758e-12	0.187192
1716	0.000894374	8.97928e-12	0.00759297	1.05058e-12	0.187009
1717	0.000890729	8.83624e-12	0.00756223	1.03384e-12	0.186826
1718	0.000887099	8.69547e-12	0.00753162	1.01737e-12	0.186644
1719	0.000883483	8.55695e-12	0.00750112	1.00116e-12	0.186461
1720	0.000879883	8.42064e-12	0.00747076	9.85214e-13	0.186279
1721	0.000876297	8.28649e-12	0.00744051	9.6952e-13	0.186097
1722	0.000872725	8.15449e-12	0.00741038	9.54075e-13	0.185916
1723	0.000869169	8.02458e-12	0.00738038	9.38876e-13	0.185734
1724	0.000865626	7.89675e-12	0.0073505	9.2392e-13	0.185553
1725	0.000862098	7.77095e-12	0.00732073	9.09201e-13	0.185371
1726	0.000858585	7.64716e-12	0.00729109	8.94717e-13	0.18519
1727	0.000855086	7.52534e-12	0.00726156	8.80464e-13	0.18501
1728	0.000851601	7.40546e-12	0.00723216	8.66438e-13	0.184829
1729	0.00084813	7.28748e-12	0.00720287	8.52636e-13	0.184648
1730	0.000844674	7.17139e-12	0.0071737	8.39053e-13	0.184468
1731	0.000841231	7.05715e-12	0.00714465	8.25687e-13	0.184288
1732	0.000837803	6.94473e-12	0.00711572	8.12533e-13	0.184108
1733	0.000834388	6.8341e-12	0.0070869	7.99589e-13	0.183928
1734	0.000830988	6.72523e-12	0.00705819	7.86852e-13	0.183749
1735	0.000827601	6.61809e-12	0.00702961	7.74317e-13	0.183569
1736	0.000824228	6.51266e-12	0.00700114	7.61982e-13	0.18339
1737	0.000820869	6.40892e-12	0.00697278	7.49843e-13	0.183211
1738	0.000817524	6.30682e-12	0.00694453	7.37898e-13	0.183032
1739	0.000814192	6.20635e-12	0.00691641	7.26143e-13	0.182853
1740	0.000810874	6.10748e-12	0.00688839	7.14575e-13	0.182675
1741	0.000807569	6.01019e-12	0.00686049	7.03192e-13	0.182496
1742	0.000804278	5.91444e-12	0.00683269	6.9199e-13	0.182318
1743	0.000801	5.82023e-12	0.00680501	6.80966e-13	0.18214
1744	0.000797735	5.72751e-12	0.00677745	6.70118e-13	0.181962
1745	0.000794484	5.63627e-12	0.00674999	6.59443e-13	0.181784
1746	0.000791246	5.54648e-12	0.00672264	6.48938e-13	0.181607
1747	0.000788022	5.45812e-12	0.00669541	6.386e-13	0.181429
1748	0.00078481	5.37117e-12	0.00666828	6.28427e-13	0.181252
1749	0.000781611	5.28561e-12	0.00664126	6.18416e-13	0.181075
1750	0.000778426	5.20141e-12	0.00661436	6.08565e-13	0.180898
1751	0.000775254	5.11855e-12	0.00658756	5.9887e-13	0.180722
1752	0.000772094	5.03701e-12	0.00656086	5.8933e-13	0.180545
1753	0.000768947	4.95677e-12	0.00653428	5.79942e-13	0.180369
1754	0.000765813	4.8778e-12	0.0065078	5.70703e-13	0.180193
1755	0.000762692	4.8001e-12	0.00648143	5.61612e-13	0.180017
1756	0.000759584	4.72363e-12	0.00645517	5.52665e-13	0.179841
1757	0.000756488	4.64838e-12	0.00642901	5.43861e-13	0.179665
1758	0.000753405	4.57433e-12	0.00640295	5.35197e-13	0.17949
1759	0.000750335	4.50146e-12	0.00637701	5.26671e-13	0.179315
1760	0.000747277	4.42975e-12	0.00635116	5.18281e-13	0.17914
1761	0.000744231	4.35919e-12	0.00632542	5.10025e-13	0.178965
1762	0.000741198	4.28974e-12	0.00629979	5.019e-13	0.17879
1763	0.000738177	4.22141e-12	0.00627426	4.93904e-13	0.178615
1764	0.000735169	4.15416e-12	0.00624883	4.86036e-13	0.178441
1765	0.000732173	4.08798e-12	0.0062235	4.78294e-13	0.178267
1766	0.000729189	4.02286e-12	0.00619827	4.70674e-13	0.178093
1767	0.000726217	3.95877e-12	0.00617315	4.63176e-13	0.177919
1768	0.000723257	3.89571e-12	0.00614813	4.55798e-13	0.177745
1769	0.00072031	3.83365e-12	0.00612321	4.48537e-13	0.177571
1770	0.000717374	3.77258e-12	0.00609839	4.41392e-13	0.177398
1771	0.00071445	3.71248e-12	0.00607367	4.3436e-13	0.177225
1772	0.000711539	3.65334e-12	0.00604904	4.27441e-13	0.177052
1773	0.000708639	3.59514e-12	0.00602452	4.20631e-13	0.176879
1774	0.000705751	3.53787e-12	0.0060001	4.13931e-13	0.176706
1775	0.000702875	3.48151e-12	0.00597578	4.07337e-13	0.176533
1776	0.00070001	3.42605e-12	0.00595155	4.00848e-13	0.176361
1777	0.000697157	3.37147e-12	0.00592742	3.94462e-13	0.176189
1778	0.000694316	3.31776e-12	0.00590339	3.88178e-13	0.176017
1779	0.000691486	3.26491e-12	0.00587946	3.81994e-13	0.175845
1780	0.000688668	3.2129e-12	0.00585562	3.75909e-13	0.175673
1781	0.000685861	3.16171e-12	0.00583188	3.69921e-13	0.175502
1782	0.000683066	3.11135e-12	0.00580823	3.64028e-13	0.17533
1783	0.000680282	3.06178e-12	0.00578468	3.58229e-13	0.175159
1784	0.00067751	3.01301e-12	0.00576122	3.52522e-13	0.174988
1785	0.000674749	2.96501e-12	0.00573786	3.46906e-13	0.174817
1786	0.000671999	2.91778e-12	0.0057146	3.4138e-13	0.174646
1787	0.00066926	2.8713e-12	0.00569142	3.35942e-13	0.174476
1788	0.000666532	2.82555e-12	0.00566834	3.3059e-13	0.174305
1789	0.000663816	2.78054e-12	0.00564536	3.25324e-13	0.174135
1790	0.000661111	2.73625e-12	0.00562246	3.20141e-13	0.173965
1791	0.000658416	2.69266e-12	0.00559966	3.15041e-13	0.173795
1792	0.000655733	2.64976e-12	0.00557695	3.10022e-13	0.173625
1793	0.00065306	2.60755e-12	0.00555434	3.05084e-13	0.173456
1794	0.000650399	2.56601e-12	0.00553181	3.00224e-13	0.173286
1795	0.000647748	2.52514e-12	0.00550938	2.95441e-13	0.173117
1796	0.000645108	2.48491e-12	0.00548703	2.90734e-13	0.172948
1797	0.000642479	2.44532e-12	0.00546478	2.86103e-13	0.172779
1798	0.000639861	2.40637e-12	0.00544261	2.81545e-13	0.172611
1799	0.000637253	2.36804e-12	0.00542054	2.7706e-13	0.172442
1800	0.000634656	2.33031e-12	0.00539855	2.72647e-13	0.172274
1801	0.000632069	2.29319e-12	0.00537665	2.68303e-13	0.172105
1802	0.000629493	2.25666e-12	0.00535484	2.64029e-13	0.171937
1803	0.000626928	2.22071e-12	0.00533312	2.59823e-13	0.171769
1804	0.000624373	2.18533e-12	0.00531149	2.55684e-13	0.171602
1805	0.000621828	2.15052e-12	0.00528995	2.51611e-13	0.171434
1806	0.000619294	2.11626e-12	0.00526849	2.47603e-13	0.171267
1807	0.00061677	2.08255e-12	0.00524711	2.43658e-13	0.171099
1808	0.000614256	2.04937e-12	0.00522583	2.39777e-13	0.170932
1809	0.000611753	2.01673e-12	0.00520463	2.35957e-13	0.170765
1810	0.00060926	1.9846e-12	0.00518351	2.32198e-13	0.170599
1811	0.000606777	1.95298e-12	0.00516248	2.28499e-13	0.170432
1812	0.000604304	1.92187e-12	0.00514154	2.24859e-13	0.170266
1813	0.000601841	1.89126e-12	0.00512068	2.21277e-13	0.170099
1814	0.000599388	1.86113e-12	0.00509991	2.17752e-13	0.169933
1815	0.000596945	1.83148e-12	0.00507921	2.14283e-13	0.169767
1816	0.000594512	1.8023e-12	0.00505861	2.1087e-13	0.169601
1817	0.00059209	1.77359e-12	0.00503808	2.0751e-13	0.169436
1818	0.000589677	1.74534e-12	0.00501764	2.04205e-13	0.16927
1819	0.000587273	1.71753e-12	0.00499728	2.00952e-13	0.169105
1820	0.00058488	1.69017e-12	0.004977	1.9775e-13	0.16894
1821	0.000582496	1.66325e-12	0.00495681	1.946e-13	0.168775
1822	0.000580122	1.63675e-12	0.0049367	1.915e-13	0.16861
1823	0.000577758	1.61068e-12	0.00491666	1.88449e-13	0.168445
1824	0.000575403	1.58502e-12	0.00489671	1.85447e-13	0.168281
1825	0.000573058	1.55977e-12	0.00487684	1.82493e-13	0.168117
1826	0.000570723	1.53492e-12	0.00485705	1.79586e-13	0.167952
1827	0.000568397	1.51047e-12	0.00483734	1.76725e-13	0.167788
1828	0.00056608	1.48641e-12	0.00481771	1.7391e-13	0.167625
1829	0.000563773	1.46273e-12	0.00479816	1.71139e-13	0.167461
1830	0.000561476	1.43943e-12	0.00477869	1.68413e-13	0.167297
1831	0.000559187	1.4165e-12	0.00475929	1.6573e-13	0.167134
1832	0.000556908	1.39393e-12	0.00473998	1.6309e-13	0.166971
1833	0.000554639	1.37173e-12	0.00472074	1.60492e-13	0.166808
1834	0.000552378	1.34987e-12	0.00470158	1.57935e-13	0.166645
1835	0.000550127	1.32837e-12	0.0046825	1.55419e-13	0.166482
1836	0.000547885	1.30721e-12	0.00466349	1.52944e-13	0.166319
1837	0.000545652	1.28639e-12	0.00464457	1.50507e-13	0.166157
1838	0.000543428	1.26589e-12	0.00462571	1.48109e-13	0.165995
1839	0.000541213	1.24573e-12	0.00460694	1.4575e-13	0.165833
1840	0.000539008	1.22588e-12	0.00458824	1.43428e-13	0.165671
1841	0.000536811	1.20635e-12	0.00456962	1.41143e-13	0.165509
1842	0.000534623	1.18714e-12	0.00455107	1.38895e-13	0.165347
1843	0.000532444	1.16822e-12	0.00453259	1.36682e-13	0.165186
1844	0.000530274	1.14961e-12	0.00451419	1.34505e-13	0.165025
1845	0.000528113	1.1313e-12	0.00449587	1.32362e-13	0.164863
1846	0.000525961	1.11328e-12	0.00447762	1.30254e-13	0.164702
1847	0.000523817	1.09554e-12	0.00445944	1.28179e-13	0.164542
1848	0.000521683	1.07809e-12	0.00444134	1.26137e-13	0.164381
1849	0.000519557	1.06092e-12	0.00442331	1.24127e-13	0.16422
1850	0.000517439	1.04402e-12	0.00440535	1.2215e-13	0.16406
1851	0.00051533	1.02739e-12	0.00438747	1.20204e-13	0.1639
1852	0.00051323	1.01102e-12	0.00436966	1.18289e-13	0.16374
1853	0.000511138	9.94913e-13	0.00435192	1.16405e-13	0.16358
1854	0.000509055	9.79063e-13	0.00433425	1.1455e-13	0.16342
1855	0.000506981	9.63467e-13	0.00431665	1.12726e-13	0.16326
1856	0.000504914	9.48118e-13	0.00429913	1.1093e-13	0.163101
1857	0.000502857	9.33015e-13	0.00428167	1.09163e-13	0.162942
1858	0.000500807	9.18151e-13	0.00426429	1.07424e-13	0.162783
1859	0.000498766	9.03525e-13	0.00424697	1.05712e-13	0.162624
1860	0.000496733	8.89132e-13	0.00422973	1.04028e-13	0.162465
1861	0.000494709	8.74967e-13	0.00421255	1.02371e-13	0.162306
1862	0.000492693	8.61029e-13	0.00419545	1.0074e-13	0.162148
1863	0.000490685	8.47313e-13	0.00417841	9.91356e-14	0.161989
1864	0.000488685	8.33815e-13	0.00416145	9.75563e-14	0.161831
1865	0.000486693	8.20532e-13	0.00414455	9.60022e-14	0.161673
1866	0.00048471	8.0746e-13	0.00412772	9.44729e-14	0.161515
1867	0.000482735	7.94597e-13	0.00411096	9.29679e-14	0.161357
1868	0.000480767	7.81939e-13	0.00409427	9.14869e-14	0.1612
1869	0.000478808	7.69483e-13	0.00407764	9.00295e-14	0.161042
1870	0.000476856	7.57225e-13	0.00406108	8.85953e-14	0.160885
1871	0.000474913	7.45162e-13	0.00404459	8.71839e-14	0.160728
1872	0.000472977	7.33291e-13	0.00402816	8.57951e-14	0.160571
1873	0.00047105	7.2161e-13	0.0040118	8.44283e-14	0.160414
1874	0.00046913	7.10114e-13	0.00399551	8.30833e-14	0.160258
1875	0.000467218	6.98802e-13	0.00397929	8.17598e-14	0.160101
1876	0.000465314	6.8767e-13	0.00396313	8.04574e-14	0.159945
1877	0.000463418	6.76715e-13	0.00394703	7.91756e-14	0.159789
1878	0.000461529	6.65935e-13	0.003931	7.79144e-14	0.159633
1879	0.000459648	6.55326e-13	0.00391503	7.66732e-14	0.159477
1880	0.000457775	6.44887e-13	0.00389913	7.54517e-14	0.159321
1881	0.000455909	6.34613e-13	0.0038833	7.42498e-14	0.159165
1882	0.000454051	6.24504e-13	0.00386752	7.30669e-14	0.15901
1883	0.000452201	6.14555e-13	0.00385182	7.1903e-14	0.158855
1884	0.000450358	6.04765e-13	0.00383617	7.07575e-14	0.1587
1885	0.000448522	5.95131e-13	0.00382059	6.96303e-14	0.158545
1886	0.000446694	5.8565e-13	0.00380507	6.85211e-14	0.15839
1887	0.000444874	5.76321e-13	0.00378962	6.74295e-14	0.158235
1888	0.000443061	5.6714e-13	0.00377422	6.63554e-14	0.158081
1889	0.000441255	5.58105e-13	0.00375889	6.52983e-14	0.157926
1890	0.000439457	5.49214e-13	0.00374362	6.42581e-14	0.157772
1891	0.000437666	5.40465e-13	0.00372842	6.32344e-14	0.157618
1892	0.000435882	5.31856e-13	0.00371327	6.22271e-14	0.157464
1893	0.000434105	5.23383e-13	0.00369819	6.12358e-14	0.15731
1894	0.000432336	5.15045e-13	0.00368316	6.02603e-14	0.157157
1895	0.000430574	5.0684e-13	0.0036682	5.93003e-14	0.157003
1896	0.000428819	4.98766e-13	0.0036533	5.83557e-14	0.15685
1897	0.000427072	4.90821e-13	0.00363846	5.7426e-14	0.156697
1898	0.000425331	4.83002e-13	0.00362368	5.65112e-14	0.156544
1899	0.000423598	4.75308e-13	0.00360896	5.5611e-14	0.156391
1900	0.000421871	4.67736e-13	0.0035943	5.47251e-14	0.156238
1901	0.000420152	4.60285e-13	0.00357969	5.38533e-14	0.156085
1902	0.00041844	4.52952e-13	0.00356515	5.29954e-14	0.155933
1903	0.000416734	4.45737e-13	0.00355067	5.21512e-14	0.155781
1904	0.000415036	4.38636e-13	0.00353624	5.13204e-14	0.155629
1905	0.000413345	4.31648e-13	0.00352187	5.05028e-14	0.155477
1906	0.00041166	4.24772e-13	0.00350756	4.96983e-14	0.155325
1907	0.000409982	4.18005e-13	0.00349331	4.89066e-14	0.155173
1908	0.000408311	4.11346e-13	0.00347912	4.81275e-14	0.155021
1909	0.000406647	4.04793e-13	0.00346498	4.73608e-14	0.15487
1910	0.00040499	3.98345e-13	0.00345091	4.66064e-14	0.154719
1911	0.00040334	3.91999e-13	0.00343688	4.58639e-14	0.154568
1912	0.000401696	3.85755e-13	0.00342292	4.51333e-14	0.154417
1913	0.000400059	3.79609e-13	0.00340901	4.44143e-14	0.154266
1914	0.000398428	3.73562e-13	0.00339516	4.37068e-14	0.154115
1915	0.000396804	3.67611e-13	0.00338136	4.30105e-14	0.153965
1916	0.000395187	3.61755e-13	0.00336762	4.23253e-14	0.153814
1917	0.000393577	3.55992e-13	0.00335394	4.16511e-14	0.153664
1918	0.000391973	3.50321e-13	0.00334031	4.09876e-14	0.153514
1919	0.000390375	3.4474e-13	0.00332674	4.03346e-14	0.153364
1920	0.000388784	3.39249e-13	0.00331322	3.96921e-14	0.153215
1921	0.0003872	3.33844e-13	0.00329976	3.90598e-14	0.153065
1922	0.000385622	3.28526e-13	0.00328635	3.84375e-14	0.152915
1923	0.00038405	3.23292e-13	0.00327299	3.78252e-14	0.152766
1924	0.000382485	3.18142e-13	0.00325969	3.72226e-14	0.152617
1925	0.000380926	3.13074e-13	0.00324644	3.66297e-14	0.152468
1926	0.000379374	3.08087e-13	0.00323325	3.60462e-14	0.152319
1927	0.000377827	3.03179e-13	0.00322011	3.54719e-14	0.15217
1928	0.000376288	2.98349e-13	0.00320703	3.49069e-14	0.152022
1929	0.000374754	2.93596e-13	0.00319399	3.43508e-14	0.151873
1930	0.000373227	2.88919e-13	0.00318101	3.38036e-14	0.151725
1931	0.000371706	2.84317e-13	0.00316808	3.32651e-14	0.151577
1932	0.000370191	2.79788e-13	0.00315521	3.27351e-14	0.151429
1933	0.000368682	2.7533e-13	0.00314239	3.22137e-14	0.151281
1934	0.000367179	2.70944e-13	0.00312961	3.17005e-14	0.151133
1935	0.000365683	2.66628e-13	0.00311689	3.11955e-14	0.150985
1936	0.000364193	2.62381e-13	0.00310423	3.06985e-14	0.150838
1937	0.000362708	2.58201e-13	0.00309161	3.02095e-14	0.150691
1938	0.00036123	2.54088e-13	0.00307904	2.97283e-14	0.150544
1939	0.000359758	2.5004e-13	0.00306653	2.92547e-14	0.150397
1940	0.000358292	2.46057e-13	0.00305407	2.87886e-14	0.15025
1941	0.000356832	2.42137e-13	0.00304165	2.833e-14	0.150103
1942	0.000355377	2.3828e-13	0.00302929	2.78787e-14	0.149956
1943	0.000353929	2.34484e-13	0.00301698	2.74346e-14	0.14981
1944	0.000352487	2.30748e-13	0.00300471	2.69976e-14	0.149664
1945	0.00035105	2.27073e-13	0.0029925	2.65675e-14	0.149517
1946	0.000349619	2.23455e-13	0.00298034	2.61443e-14	0.149371
1947	0.000348194	2.19895e-13	0.00296822	2.57278e-14	0.149226
1948	0.000346775	2.16392e-13	0.00295616	2.53179e-14	0.14908
1949	0.000345362	2.12945e-13	0.00294414	2.49146e-14	0.148934
1950	0.000343955	2.09553e-13	0.00293217	2.45177e-14	0.148789
1951	0.000342553	2.06215e-13	0.00292025	2.41271e-14	0.148644
1952	0.000341157	2.0293e-13	0.00290838	2.37428e-14	0.148498
1953	0.000339766	1.99697e-13	0.00289656	2.33645e-14	0.148353
1954	0.000338382	1.96516e-13	0.00288478	2.29923e-14	0.148208
1955	0.000337003	1.93385e-13	0.00287306	2.26261e-14	0.148064
1956	0.000335629	1.90305e-13	0.00286138	2.22656e-14	0.147919
1957	0.000334261	1.87273e-13	0.00284974	2.19109e-14	0.147775
1958	0.000332899	1.8429e-13	0.00283816	2.15619e-14	0.14763
1959	0.000331542	1.81354e-13	0.00282662	2.12184e-14	0.147486
1960	0.000330191	1.78465e-13	0.00281513	2.08804e-14	0.147342
1961	0.000328845	1.75622e-13	0.00280369	2.05478e-14	0.147198
1962	0.000327505	1.72824e-13	0.00279229	2.02204e-14	0.147055
1963	0.00032617	1.70071e-13	0.00278094	1.98983e-14	0.146911
1964	0.000324841	1.67362e-13	0.00276963	1.95813e-14	0.146767
1965	0.000323517	1.64696e-13	0.00275837	1.92694e-14	0.146624
1966	0.000322199	1.62072e-13	0.00274716	1.89624e-14	0.146481
1967	0.000320886	1.5949e-13	0.00273599	1.86603e-14	0.146338
1968	0.000319578	1.56949e-13	0.00272486	1.83631e-14	0.146195
1969	0.000318275	1.54449e-13	0.00271378	1.80705e-14	0.146052
1970	0.000316978	1.51989e-13	0.00270275	1.77827e-14	0.14591
1971	0.000315686	1.49567e-13	0.00269176	1.74994e-14	0.145767
1972	0.0003144	1.47185e-13	0.00268082	1.72206e-14	0.145625
1973	0.000313119	1.4484e-13	0.00266992	1.69463e-14	0.145483
1974	0.000311842	1.42533e-13	0.00265906	1.66763e-14	0.14534
1975	0.000310571	1.40262e-13	0.00264825	1.64107e-14	0.145199
1976	0.000309306	1.38028e-13	0.00263748	1.61492e-14	0.145057
1977	0.000308045	1.35829e-13	0.00262676	1.5892e-14	0.144915
1978	0.00030679	1.33665e-13	0.00261608	1.56388e-14	0.144774
1979	0.000305539	1.31536e-13	0.00260544	1.53897e-14	0.144632
1980	0.000304294	1.2944e-13	0.00259485	1.51445e-14	0.144491
1981	0.000303054	1.27378e-13	0.00258429	1.49033e-14	0.14435
1982	0.000301819	1.25349e-13	0.00257379	1.46659e-14	0.144209
1983	0.000300589	1.23352e-13	0.00256332	1.44322e-14	0.144068
1984	0.000299364	1.21387e-13	0.0025529	1.42023e-14	0.143927
1985	0.000298144	1.19454e-13	0.00254252	1.39761e-14	0.143787
1986	0.000296929	1.17551e-13	0.00253218	1.37534e-14	0.143646
1987	0.000295719	1.15678e-13	0.00252188	1.35343e-14	0.143506
1988	0.000294513	1.13835e-13	0.00251163	1.33187e-14	0.143366
1989	0.000293313	1.12022e-13	0.00250141	1.31066e-14	0.143226
1990	0.000292118	1.10237e-13	0.00249124	1.28978e-14	0.143086
1991	0.000290927	1.08481e-13	0.00248111	1.26923e-14	0.142946
1992	0.000289742	1.06753e-13	0.00247102	1.24901e-14	0.142807
1993	0.000288561	1.05052e-13	0.00246097	1.22911e-14	0.142667
1994	0.000287385	1.03379e-13	0.00245096	1.20953e-14	0.142528
1995	0.000286213	1.01732e-13	0.002441	1.19027e-14	0.142389
1996	0.000285047	1.00111e-13	0.00243107	1.1713e-14	0.14225
1997	0.000283885	9.85166e-14	0.00242118	1.15264e-14	0.142111
1998	0.000282728	9.69472e-14	0.00241134	1.13428e-14	0.141972
[truncated: 2 more rows]

## Sheet: 3d-(1)
t	Heterozygote	P	U	Plasmid-free
0	1	0	0	0
1	0.654946	0.188149	0.14137	0.0155344
2	0.455396	0.293506	0.22509	0.0260077
3	0.319887	0.363121	0.281636	0.0353556
4	0.225124	0.410595	0.319883	0.0443977
5	0.158482	0.443109	0.345104	0.0533041
6	0.111571	0.46527	0.361053	0.0621069
7	0.0785435	0.480206	0.370441	0.0708096
8	0.0552921	0.490083	0.375214	0.0794105
9	0.0389235	0.49641	0.376759	0.0879079
10	0.0274004	0.500244	0.376054	0.0963009
11	0.0192886	0.502328	0.373794	0.104589
12	0.0135782	0.503182	0.370466	0.112774
13	0.00955841	0.503174	0.366413	0.120855
14	0.00672865	0.502561	0.361878	0.128833
15	0.00473663	0.501525	0.357029	0.136709
16	0.00333435	0.500193	0.351987	0.144486
17	0.00234721	0.498656	0.346834	0.152163
18	0.00165232	0.496977	0.341628	0.159743
19	0.00116315	0.4952	0.336411	0.167226
20	0.000818799	0.493357	0.33121	0.174614
21	0.000576393	0.491469	0.326046	0.181909
22	0.000405752	0.489553	0.32093	0.189111
23	0.000285629	0.487619	0.315873	0.196223
24	0.000201068	0.485674	0.31088	0.203245
25	0.000141542	0.483725	0.305955	0.210178
26	9.96383e-05	0.481775	0.3011	0.217025
27	7.01403e-05	0.479827	0.296317	0.223786
28	4.93753e-05	0.477882	0.291606	0.230463
29	3.47577e-05	0.475941	0.286968	0.237056
30	2.44677e-05	0.474007	0.282401	0.243568
31	1.7224e-05	0.472079	0.277905	0.249999
32	1.21248e-05	0.470157	0.273481	0.25635
33	8.53526e-06	0.468243	0.269126	0.262623
34	6.0084e-06	0.466336	0.26484	0.268818
35	4.22961e-06	0.464436	0.260621	0.274938
36	2.97743e-06	0.462544	0.25647	0.280982
37	2.09596e-06	0.46066	0.252385	0.286953
38	1.47545e-06	0.458783	0.248365	0.292851
39	1.03864e-06	0.456913	0.244408	0.298678
40	7.31152e-07	0.455051	0.240515	0.304433
41	5.14694e-07	0.453197	0.236684	0.310119
42	3.62319e-07	0.45135	0.232913	0.315737
43	2.55054e-07	0.44951	0.229203	0.321287
44	1.79545e-07	0.447678	0.225552	0.32677
45	1.26391e-07	0.445854	0.221959	0.332187
46	8.89727e-08	0.444037	0.218423	0.33754
47	6.26323e-08	0.442227	0.214943	0.34283
48	4.409e-08	0.440425	0.211519	0.348056
49	3.10371e-08	0.43863	0.20815	0.35322
50	2.18486e-08	0.436842	0.204834	0.358324
51	1.53803e-08	0.435062	0.201571	0.363367
52	1.08269e-08	0.433289	0.19836	0.368352
53	7.62162e-09	0.431523	0.1952	0.373277
54	5.36524e-09	0.429764	0.19209	0.378146
55	3.77686e-09	0.428013	0.18903	0.382957
56	2.65872e-09	0.426268	0.186019	0.387713
57	1.8716e-09	0.424531	0.183055	0.392413
58	1.31751e-09	0.422801	0.180139	0.39706
59	9.27463e-10	0.421078	0.17727	0.401653
60	6.52887e-10	0.419362	0.174446	0.406193
61	4.59599e-10	0.417653	0.171667	0.410681
62	3.23535e-10	0.41595	0.168932	0.415117
63	2.27752e-10	0.414255	0.166241	0.419504
64	1.60326e-10	0.412567	0.163593	0.42384
65	1.12861e-10	0.410886	0.160987	0.428128
66	7.94487e-11	0.409211	0.158422	0.432367
67	5.59279e-11	0.407543	0.155898	0.436558
68	3.93704e-11	0.405882	0.153415	0.440703
69	2.77148e-11	0.404228	0.150971	0.444801
70	1.95098e-11	0.402581	0.148566	0.448853
71	1.37339e-11	0.40094	0.146199	0.452861
72	9.66799e-12	0.399306	0.14387	0.456824
73	6.80578e-12	0.397679	0.141578	0.460743
74	4.79092e-12	0.396058	0.139323	0.464619
75	3.37257e-12	0.394444	0.137103	0.468453
76	2.37412e-12	0.392836	0.134919	0.472244
77	1.67126e-12	0.391235	0.13277	0.475995
78	1.17648e-12	0.389641	0.130655	0.479704
79	8.28184e-13	0.388053	0.128574	0.483374
80	5.83e-13	0.386471	0.126525	0.487003
81	4.10402e-13	0.384896	0.12451	0.490594
82	2.88902e-13	0.383328	0.122526	0.494146
83	2.03373e-13	0.381765	0.120574	0.49766
84	1.43164e-13	0.380209	0.118654	0.501137
85	1.0078e-13	0.37866	0.116763	0.504577
86	7.09443e-14	0.377117	0.114903	0.50798
87	4.99412e-14	0.37558	0.113073	0.511347
88	3.51561e-14	0.374049	0.111272	0.514679
89	2.47481e-14	0.372525	0.109499	0.517976
90	1.74214e-14	0.371006	0.107755	0.521239
91	1.22638e-14	0.369494	0.106038	0.524468
92	8.63309e-15	0.367988	0.104349	0.527663
93	6.07726e-15	0.366489	0.102687	0.530825
94	4.27809e-15	0.364995	0.101051	0.533954
95	3.01156e-15	0.363508	0.099441	0.537051
96	2.11998e-15	0.362026	0.0978569	0.540117
97	1.49236e-15	0.360551	0.096298	0.543151
98	1.05055e-15	0.359081	0.0947639	0.546155
99	7.39532e-16	0.357618	0.0932543	0.549128
100	5.20593e-16	0.35616	0.0917688	0.552071
101	3.66471e-16	0.354709	0.0903069	0.554984
102	2.57977e-16	0.353263	0.0888682	0.557869
103	1.81603e-16	0.351823	0.0874525	0.560724
104	1.27839e-16	0.35039	0.0860594	0.563551
105	8.99925e-17	0.348962	0.0846884	0.56635
106	6.33502e-17	0.347539	0.0833393	0.569121
107	4.45953e-17	0.346123	0.0820117	0.571865
108	3.13928e-17	0.344712	0.0807052	0.574582
109	2.2099e-17	0.343308	0.0794196	0.577273
110	1.55566e-17	0.341908	0.0781544	0.579937
111	1.0951e-17	0.340515	0.0769094	0.582576
112	7.70898e-18	0.339127	0.0756842	0.585189
113	5.42673e-18	0.337745	0.0744785	0.587776
114	3.82014e-18	0.336369	0.0732921	0.590339
115	2.68919e-18	0.334998	0.0721245	0.592878
116	1.89305e-18	0.333632	0.0709755	0.595392
117	1.33261e-18	0.332273	0.0698449	0.597882
118	9.38093e-19	0.330919	0.0687322	0.600349
119	6.6037e-19	0.32957	0.0676373	0.602793
120	4.64867e-19	0.328227	0.0665598	0.605213

## Sheet: 3d-(2)
t	Heterozygote	T	U	Plasmid-free
0	1	0	0	0
1	0.752147	0.0255992	0.218796	0.00345779
2	0.56624	0.044725	0.382265	0.00676919
3	0.417332	0.0599561	0.512445	0.0102663
4	0.301181	0.0717352	0.613122	0.0139615
5	0.21369	0.0804993	0.688028	0.0177823
6	0.149683	0.0867974	0.741858	0.0216612
7	0.103874	0.0911878	0.779383	0.0255552
8	0.0716069	0.0941604	0.80479	0.0294429
9	0.0491331	0.0961086	0.821441	0.0333169
10	0.033603	0.0973309	0.831888	0.0371784
11	0.0229299	0.0980451	0.837993	0.0410323
12	0.0156223	0.0984071	0.841086	0.0448846
13	0.0106321	0.0985258	0.8421	0.0487417
14	0.0072304	0.098477	0.841684	0.052609
15	0.00491446	0.0983129	0.840282	0.0564911
16	0.00333907	0.0980694	0.8382	0.0603916
17	0.00226807	0.0977708	0.835648	0.0643133
18	0.00154028	0.0974338	0.832767	0.0682585
19	0.00104587	0.0970697	0.829656	0.0722287
20	0.00071007	0.0966863	0.826379	0.0762251
21	0.00048204	0.0962888	0.822981	0.0802484
22	0.000327212	0.0958807	0.819493	0.0842992
23	0.000222097	0.0954645	0.815936	0.0883778
24	0.00015074	0.0950418	0.812323	0.0924843
25	0.000102302	0.0946138	0.808665	0.0966189
26	6.94251e-05	0.0941812	0.804968	0.100782
27	4.71111e-05	0.0937446	0.801236	0.104972
28	3.19672e-05	0.0933044	0.797473	0.10919
29	2.16902e-05	0.0928607	0.793681	0.113436
30	1.47162e-05	0.0924139	0.789862	0.117709
31	9.98404e-06	0.0919639	0.786017	0.12201
32	6.77317e-06	0.091511	0.782146	0.126337
33	4.59466e-06	0.0910552	0.77825	0.13069
34	3.11667e-06	0.0905966	0.77433	0.13507
35	2.11399e-06	0.0901353	0.770387	0.139476
36	1.43381e-06	0.0896712	0.76642	0.143907
37	9.72426e-07	0.0892044	0.762431	0.148364
38	6.59471e-07	0.0887351	0.758419	0.152845
39	4.47209e-07	0.0882631	0.754386	0.157351
40	3.03249e-07	0.0877887	0.75033	0.161881
41	2.0562e-07	0.0873117	0.746254	0.166434
42	1.39413e-07	0.0868323	0.742156	0.171011
43	9.45188e-08	0.0863505	0.738038	0.175611
44	6.40777e-08	0.0858663	0.7339	0.180233
45	4.3438e-08	0.0853799	0.729742	0.184878
46	2.94447e-08	0.0848911	0.725565	0.189544
47	1.99581e-08	0.0844002	0.721369	0.194231
48	1.35271e-08	0.0839071	0.717155	0.198938
49	9.16779e-09	0.0834119	0.712922	0.203666
50	6.21295e-09	0.0829146	0.708672	0.208414
51	4.21023e-09	0.0824153	0.704404	0.21318
52	2.8529e-09	0.081914	0.70012	0.217966
53	1.93304e-09	0.0814109	0.695819	0.22277
54	1.30969e-09	0.0809059	0.691503	0.227591
55	8.87301e-10	0.080399	0.687171	0.23243
56	6.01099e-10	0.0798905	0.682825	0.237285
57	4.07187e-10	0.0793803	0.678464	0.242156
58	2.75813e-10	0.0788684	0.674089	0.247043
59	1.86814e-10	0.078355	0.6697	0.251945
60	1.26525e-10	0.07784	0.665299	0.256861
61	8.56872e-11	0.0773236	0.660886	0.261791
62	5.80268e-11	0.0768059	0.65646	0.266734
63	3.92929e-11	0.0762868	0.652024	0.27169
64	2.66055e-11	0.0757664	0.647576	0.276658
65	1.80137e-11	0.0752448	0.643118	0.281637
66	1.21957e-11	0.0747221	0.63865	0.286627
67	8.25622e-12	0.0741983	0.634174	0.291628
68	5.58893e-12	0.0736735	0.629688	0.296638
69	3.78311e-12	0.0731478	0.625195	0.301657
70	2.5606e-12	0.0726212	0.620694	0.306685
71	1.73303e-12	0.0720938	0.616186	0.31172
72	1.17285e-12	0.0715656	0.611672	0.316763
73	7.93694e-13	0.0710367	0.607151	0.321812
74	5.37075e-13	0.0705073	0.602626	0.326867
75	3.63403e-13	0.0699772	0.598096	0.331927
76	2.45875e-13	0.0694467	0.593562	0.336991
77	1.66346e-13	0.0689158	0.589024	0.34206
78	1.12533e-13	0.0683846	0.584484	0.347132
79	7.61243e-14	0.0678531	0.579941	0.352206
80	5.14917e-14	0.0673213	0.575396	0.357283
81	3.48275e-14	0.0667895	0.57085	0.362361
82	2.35549e-14	0.0662575	0.566304	0.367439
83	1.59298e-14	0.0657256	0.561757	0.372517
84	1.07724e-14	0.0651937	0.557211	0.377595
85	7.28427e-15	0.064662	0.552666	0.382672
86	4.92529e-15	0.0641304	0.548123	0.387746
87	3.33004e-15	0.0635992	0.543583	0.392818
88	2.25133e-15	0.0630683	0.539045	0.397887
89	1.52196e-15	0.0625378	0.534511	0.402951
90	1.02881e-15	0.0620077	0.529981	0.408012
91	6.95412e-16	0.0614782	0.525455	0.413067
92	4.70025e-16	0.0609494	0.520935	0.418116
93	3.17666e-16	0.0604212	0.51642	0.423158
94	2.14681e-16	0.0598937	0.511912	0.428194
95	1.45074e-16	0.0593671	0.507411	0.433222
96	9.80294e-17	0.0588413	0.502917	0.438241
97	6.62363e-17	0.0583165	0.498432	0.443252
98	4.47515e-17	0.0577927	0.493955	0.448252
99	3.02338e-17	0.05727	0.489487	0.453243
100	2.04244e-17	0.0567484	0.485029	0.458223
101	1.37968e-17	0.056228	0.480581	0.463191
102	9.31926e-18	0.0557089	0.476144	0.468147
103	6.29443e-18	0.0551911	0.471718	0.47309
104	4.25113e-18	0.0546746	0.467305	0.478021
105	2.87094e-18	0.0541597	0.462903	0.482937
106	1.93873e-18	0.0536462	0.458515	0.487839
107	1.30914e-18	0.0531343	0.454139	0.492726
108	8.83944e-19	0.052624	0.449778	0.497598
109	5.96812e-19	0.0521154	0.445431	0.502454
110	4.02924e-19	0.0516086	0.441099	0.507292
111	2.72009e-19	0.0511035	0.436782	0.512114
112	1.83618e-19	0.0506003	0.432481	0.516918
113	1.23943e-19	0.050099	0.428197	0.521704
114	8.36571e-20	0.0495997	0.423929	0.526472
115	5.64621e-20	0.0491023	0.419678	0.53122
116	3.81052e-20	0.0486071	0.415445	0.535948
117	2.5715e-20	0.0481139	0.41123	0.540656
118	1.73525e-20	0.0476229	0.407034	0.545344
119	1.17088e-20	0.0471341	0.402856	0.55001
120	7.90018e-21	0.0466476	0.398698	0.554655

## Sheet: 3d-(3)
t	Heterozygote	PT	U	Plasmid-free
0	1	0	0	0
1	0.76028	0.218409	0.0192005	0.00210984
2	0.585131	0.377121	0.033838	0.00390977
3	0.444228	0.504268	0.0457598	0.00574452
4	0.331875	0.605294	0.0551734	0.0076577
5	0.244494	0.683594	0.0622908	0.0096213
6	0.178128	0.742827	0.0674434	0.0116014
7	0.128681	0.786738	0.071008	0.0135731
8	0.0923743	0.818762	0.073342	0.0155221
9	0.0660056	0.841802	0.0747512	0.0174415
10	0.0470062	0.858184	0.0754805	0.0193292
11	0.0333951	0.8697	0.0757182	0.0211863
12	0.0236844	0.877695	0.0756053	0.0230151
13	0.0167767	0.88316	0.0752451	0.0248182
14	0.0118733	0.886816	0.0747124	0.0265985
15	0.00839785	0.889183	0.0740608	0.0283585
16	0.00593708	0.890634	0.0733287	0.0301004
17	0.00419605	0.891435	0.072543	0.0318261
18	0.00296492	0.891775	0.0717231	0.0335371
19	0.00209468	0.891788	0.0708822	0.0352347
20	0.00147969	0.89157	0.0700301	0.0369199
21	0.00104518	0.891188	0.0691731	0.0385934
22	0.000738222	0.89069	0.0683161	0.040256
23	0.000521392	0.890108	0.0674622	0.0419081
24	0.000368238	0.889468	0.0666137	0.0435502
25	0.000260066	0.888785	0.065772	0.0451827
26	0.000183667	0.888072	0.0649383	0.0468058
27	0.00012971	0.887337	0.0641131	0.0484199
28	9.16031e-05	0.886586	0.063297	0.050025
29	6.46911e-05	0.885823	0.0624903	0.0516215
30	4.56853e-05	0.885052	0.061693	0.0532096
31	3.22631e-05	0.884273	0.0609053	0.0547892
32	2.27842e-05	0.883489	0.0601271	0.0563608
33	1.60901e-05	0.882701	0.0593586	0.0579242
34	1.13627e-05	0.881909	0.0585995	0.0594798
35	8.02428e-06	0.881115	0.0578498	0.0610276
36	5.66666e-06	0.880317	0.0571095	0.0625678
37	4.00172e-06	0.879517	0.0563785	0.0641005
38	2.82596e-06	0.878715	0.0556566	0.0656257
39	1.99564e-06	0.877911	0.0549438	0.0671437
40	1.40928e-06	0.877104	0.0542399	0.0686545
41	9.95207e-07	0.876296	0.0535449	0.0701582
42	7.02792e-07	0.875486	0.0528587	0.0716551
43	4.96293e-07	0.874673	0.052181	0.073145
44	3.50469e-07	0.873859	0.0515119	0.0746283
45	2.47491e-07	0.873044	0.0508512	0.0761049
46	1.7477e-07	0.872226	0.0501989	0.077575
47	1.23417e-07	0.871406	0.0495547	0.0790387
48	8.71524e-08	0.870585	0.0489187	0.080496
49	6.15437e-08	0.869762	0.0482907	0.0819472
50	4.34597e-08	0.868937	0.0476707	0.0833922
51	3.06894e-08	0.86811	0.0470584	0.0848312
52	2.16715e-08	0.867282	0.0464539	0.0862643
53	1.53034e-08	0.866451	0.045857	0.0876916
54	1.08065e-08	0.865619	0.0452676	0.0891131
55	7.63101e-09	0.864785	0.0446857	0.090529
56	5.38861e-09	0.86395	0.0441111	0.0919393
57	3.80514e-09	0.863112	0.0435438	0.0933442
58	2.68697e-09	0.862273	0.0429836	0.0947437
59	1.89738e-09	0.861432	0.0424305	0.0961379
60	1.33981e-09	0.860589	0.0418845	0.0975269
61	9.46092e-10	0.859744	0.0413453	0.0989109
62	6.68068e-10	0.858897	0.0408129	0.10029
63	4.71744e-10	0.858049	0.0402873	0.101664
64	3.33113e-10	0.857199	0.0397683	0.103033
65	2.3522e-10	0.856347	0.0392558	0.104397
66	1.66095e-10	0.855493	0.0387499	0.105757
67	1.17284e-10	0.854638	0.0382504	0.107112
68	8.28164e-11	0.853781	0.0377572	0.108462
69	5.84782e-11	0.852922	0.0372702	0.109808
70	4.12925e-11	0.852061	0.0367894	0.11115
71	2.91572e-11	0.851198	0.0363147	0.112487
72	2.05883e-11	0.850334	0.035846	0.11382
73	1.45376e-11	0.849468	0.0353832	0.115149
74	1.02651e-11	0.8486	0.0349263	0.116474
75	7.24825e-12	0.84773	0.0344752	0.117794
76	5.11802e-12	0.846859	0.0340298	0.119111
77	3.61384e-12	0.845986	0.0335901	0.120424
78	2.55173e-12	0.845111	0.0331559	0.121733
79	1.80177e-12	0.844234	0.0327273	0.123039
80	1.27222e-12	0.843356	0.0323041	0.12434
81	8.98304e-13	0.842476	0.0318862	0.125638
82	6.34284e-13	0.841594	0.0314737	0.126933
83	4.4786e-13	0.84071	0.0310664	0.128224
84	3.16228e-13	0.839824	0.0306643	0.129511
85	2.23283e-13	0.838937	0.0302672	0.130796
86	1.57656e-13	0.838048	0.0298753	0.132077
87	1.11318e-13	0.837157	0.0294883	0.133354
88	7.85988e-14	0.836265	0.0291062	0.134629
89	5.54966e-14	0.835371	0.028729	0.1359
90	3.91846e-14	0.834475	0.0283566	0.137169
91	2.76671e-14	0.833577	0.0279889	0.138434
92	1.95348e-14	0.832678	0.0276259	0.139696
93	1.37929e-14	0.831777	0.0272675	0.140956
94	9.73862e-15	0.830874	0.0269137	0.142213
95	6.87606e-15	0.829969	0.0265644	0.143466
96	4.8549e-15	0.829063	0.0262195	0.144718
97	3.42783e-15	0.828155	0.0258791	0.145966
98	2.42023e-15	0.827245	0.0255429	0.147212
99	1.70881e-15	0.826334	0.0252111	0.148455
100	1.2065e-15	0.82542	0.0248834	0.149696
101	8.51847e-16	0.824506	0.02456	0.150934
102	6.01442e-16	0.823589	0.0242407	0.15217
103	4.24643e-16	0.822671	0.0239254	0.153404
104	2.99815e-16	0.821751	0.0236142	0.154635
105	2.11681e-16	0.820829	0.0233069	0.155864
106	1.49454e-16	0.819906	0.0230036	0.157091
107	1.05519e-16	0.818981	0.0227041	0.158315
108	7.44999e-17	0.818054	0.0224085	0.159538
109	5.2599e-17	0.817125	0.0221166	0.160758
110	3.71363e-17	0.816195	0.0218285	0.161976
111	2.62191e-17	0.815264	0.021544	0.163192
112	1.85112e-17	0.81433	0.0212632	0.164407
113	1.30693e-17	0.813395	0.020986	0.165619
114	9.2271e-18	0.812458	0.0207123	0.16683
115	6.51446e-18	0.81152	0.0204421	0.168038
116	4.59928e-18	0.810579	0.0201754	0.169245
117	3.24714e-18	0.809638	0.0199121	0.17045
118	2.2925e-18	0.808694	0.0196521	0.171654
119	1.61851e-18	0.807749	0.0193955	0.172855
120	1.14267e-18	0.806802	0.0191422	0.174055

## Sheet: 3d-(4)
t	Heterozygote	P	T	Plasmid-free
0	1	0	0	0
1	0.798571	0.0268409	0.172372	0.0022161
2	0.634373	0.0478364	0.313552	0.00423879
3	0.493542	0.0655489	0.434527	0.00638222
4	0.37631	0.0803015	0.534706	0.008683
5	0.282164	0.0923033	0.614429	0.0111037
6	0.208806	0.101879	0.675716	0.0135994
7	0.152971	0.109424	0.721469	0.0161353
8	0.111221	0.11534	0.75475	0.0186891
9	0.0804125	0.119988	0.778351	0.0212484
10	0.0578983	0.123674	0.79462	0.0238081
11	0.041562	0.12664	0.805431	0.0263676
12	0.0297696	0.129075	0.812227	0.0289283
13	0.021289	0.131122	0.816096	0.0314934
14	0.0152067	0.132887	0.817841	0.0340658
15	0.0108529	0.134448	0.81805	0.0366488
16	0.00774082	0.135863	0.817151	0.0392452
17	0.00551861	0.137172	0.815452	0.0418574
18	0.003933	0.138405	0.813175	0.0444874
19	0.00280224	0.139584	0.810477	0.0471368
20	0.00199619	0.140725	0.807472	0.0498069
21	0.00142176	0.141837	0.804242	0.0524987
22	0.00101251	0.14293	0.800845	0.055213
23	0.000720979	0.144008	0.797321	0.0579504
24	0.000513342	0.145076	0.7937	0.0607112
25	0.000365474	0.146136	0.790003	0.0634959
26	0.00026018	0.14719	0.786246	0.0663045
27	0.000185209	0.148239	0.782438	0.0691373
28	0.000131832	0.149285	0.778588	0.0719943
29	9.38324e-05	0.150329	0.774702	0.0748754
30	6.67819e-05	0.151369	0.770783	0.0777807
31	4.75268e-05	0.152407	0.766835	0.0807102
32	3.38215e-05	0.153443	0.76286	0.0836636
33	2.4067e-05	0.154477	0.758858	0.086641
34	1.71248e-05	0.155508	0.754833	0.0896422
35	1.21844e-05	0.156537	0.750784	0.092667
36	8.66878e-06	0.157563	0.746713	0.0957153
37	6.16717e-06	0.158587	0.742619	0.098787
38	4.38721e-06	0.159609	0.738505	0.101882
39	3.12079e-06	0.160627	0.73437	0.105
40	2.21981e-06	0.161642	0.730216	0.10814
41	1.57885e-06	0.162654	0.726041	0.111303
42	1.1229e-06	0.163663	0.721847	0.114489
43	7.98575e-07	0.164668	0.717635	0.117696
44	5.67889e-07	0.165669	0.713405	0.120925
45	4.03818e-07	0.166667	0.709157	0.124176
46	2.87131e-07	0.16766	0.704891	0.127449
47	2.0415e-07	0.168649	0.700609	0.130742
48	1.45142e-07	0.169633	0.69631	0.134057
49	1.03183e-07	0.170613	0.691996	0.137391
50	7.33497e-08	0.171588	0.687666	0.140746
51	5.21389e-08	0.172558	0.683321	0.144122
52	3.70593e-08	0.173522	0.678961	0.147516
53	2.63395e-08	0.174481	0.674588	0.15093
54	1.87193e-08	0.175435	0.670201	0.154364
55	1.33028e-08	0.176383	0.665802	0.157816
56	9.45306e-09	0.177325	0.661389	0.161286
57	6.71697e-09	0.178261	0.656965	0.164774
58	4.77251e-09	0.17919	0.65253	0.16828
59	3.39073e-09	0.180113	0.648083	0.171804
60	2.40886e-09	0.181029	0.643627	0.175344
61	1.71121e-09	0.181939	0.63916	0.178901
62	1.21553e-09	0.182841	0.634684	0.182475
63	8.63382e-10	0.183736	0.6302	0.186064
64	6.13213e-10	0.184624	0.625707	0.189669
65	4.35504e-10	0.185504	0.621207	0.193289
66	3.09276e-10	0.186377	0.6167	0.196923
67	2.1962e-10	0.187241	0.612186	0.200572
68	1.55944e-10	0.188098	0.607667	0.204235
69	1.10723e-10	0.188947	0.603142	0.207911
70	7.86104e-11	0.189787	0.598613	0.211601
71	5.58077e-11	0.190618	0.594079	0.215303
72	3.96168e-11	0.191441	0.589541	0.219017
73	2.81215e-11	0.192255	0.585001	0.222743
74	1.99603e-11	0.19306	0.580458	0.226481
75	1.41667e-11	0.193856	0.575914	0.23023
76	1.00541e-11	0.194643	0.571368	0.233989
77	7.13494e-12	0.195421	0.566822	0.237758
78	5.063e-12	0.196188	0.562275	0.241536
79	3.59251e-12	0.196947	0.557729	0.245324
80	2.54895e-12	0.197695	0.553184	0.249121
81	1.8084e-12	0.198433	0.548641	0.252926
82	1.28292e-12	0.199162	0.5441	0.256738
83	9.10079e-13	0.19988	0.539562	0.260558
84	6.45549e-13	0.200587	0.535027	0.264385
85	4.5788e-13	0.201285	0.530497	0.268219
86	3.24748e-13	0.201972	0.525971	0.272058
87	2.3031e-13	0.202648	0.52145	0.275903
88	1.63325e-13	0.203313	0.516935	0.279752
89	1.15814e-13	0.203968	0.512426	0.283607
90	8.21194e-14	0.204611	0.507924	0.287465
91	5.82239e-14	0.205244	0.503429	0.291327
92	4.1279e-14	0.205865	0.498943	0.295192
93	2.92637e-14	0.206475	0.494465	0.29906
94	2.07445e-14	0.207074	0.489996	0.30293
95	1.47044e-14	0.207661	0.485537	0.306802
96	1.04223e-14	0.208237	0.481088	0.310675
97	7.38679e-15	0.208802	0.476649	0.314549
98	5.23503e-15	0.209354	0.472222	0.318423
99	3.70984e-15	0.209895	0.467807	0.322298
100	2.62884e-15	0.210425	0.463404	0.326171
101	1.86271e-15	0.210942	0.459014	0.330044
102	1.31978e-15	0.211448	0.454637	0.333915
103	9.35035e-16	0.211941	0.450274	0.337784
104	6.62413e-16	0.212423	0.445926	0.341651
105	4.69249e-16	0.212893	0.441592	0.345516
106	3.32392e-16	0.21335	0.437273	0.349376
107	2.35435e-16	0.213796	0.432971	0.353234
108	1.6675e-16	0.214229	0.428684	0.357087
109	1.18096e-16	0.21465	0.424414	0.360935
110	8.36328e-17	0.215059	0.420162	0.364779
111	5.92233e-17	0.215456	0.415927	0.368617
112	4.19356e-17	0.215841	0.411709	0.372449
113	2.96925e-17	0.216214	0.407511	0.376276
114	2.10225e-17	0.216574	0.403331	0.380095
115	1.48832e-17	0.216922	0.399171	0.383908
116	1.05362e-17	0.217258	0.39503	0.387713
117	7.45839e-18	0.217581	0.390909	0.39151
118	5.27936e-18	0.217893	0.386809	0.395299
119	3.73674e-18	0.218192	0.382729	0.399079
120	2.64471e-18	0.218479	0.378671	0.402851

## Sheet: 3d-(5)
t	Heterozygote	P	S	Plasmid-free
0	1	0	0	0
1	0.736164	0.106931	0.152942	0.00396278
2	0.551754	0.160362	0.281638	0.00624594
3	0.411054	0.194353	0.386313	0.00828008
4	0.304427	0.217301	0.468034	0.0102376
5	0.224551	0.233127	0.530168	0.0121536
6	0.165207	0.244122	0.57663	0.0140407
7	0.121352	0.251745	0.610998	0.0159057
8	0.08905	0.256972	0.636225	0.0177532
9	0.0653065	0.260479	0.654628	0.0195866
10	0.0478758	0.262742	0.667974	0.0214082
11	0.0350893	0.264102	0.677589	0.0232198
12	0.0257141	0.264804	0.68446	0.0250226
13	0.0188422	0.265026	0.689314	0.0268177
14	0.0138059	0.264899	0.692689	0.0286058
15	0.0101155	0.264517	0.69498	0.0303873
16	0.00741138	0.263951	0.696475	0.0321627
17	0.00543007	0.26325	0.697388	0.0339323
18	0.0039784	0.262451	0.697874	0.0356962
19	0.00291481	0.261583	0.698048	0.0374547
20	0.00213555	0.260664	0.697993	0.0392078
21	0.00156462	0.259709	0.69777	0.0409557
22	0.00114632	0.25873	0.697425	0.0426985
23	0.000839858	0.257734	0.696991	0.0444361
24	0.000615324	0.256726	0.69649	0.0461687
25	0.000450819	0.25571	0.695943	0.0478963
26	0.000330293	0.254691	0.69536	0.0496189
27	0.00024199	0.25367	0.694752	0.0513366
28	0.000177295	0.252648	0.694125	0.0530493
29	0.000129895	0.251627	0.693486	0.0547572
30	9.51681e-05	0.250608	0.692836	0.0564602
31	6.97251e-05	0.249592	0.69218	0.0581583
32	5.10842e-05	0.248578	0.691519	0.0598516
33	3.7427e-05	0.247568	0.690855	0.0615401
34	2.7421e-05	0.246561	0.690188	0.0632238
35	2.009e-05	0.245557	0.68952	0.0649027
36	1.4719e-05	0.244557	0.688851	0.0665768
37	1.07839e-05	0.243561	0.688181	0.0682463
38	7.90085e-06	0.242569	0.687512	0.069911
39	5.78858e-06	0.241581	0.686842	0.071571
40	4.24101e-06	0.240597	0.686173	0.0732263
41	3.10719e-06	0.239617	0.685503	0.0748769
42	2.27649e-06	0.23864	0.684835	0.0765229
43	1.66787e-06	0.237668	0.684166	0.0781643
44	1.22197e-06	0.236699	0.683499	0.079801
45	8.9528e-07	0.235735	0.682831	0.0814332
46	6.55928e-07	0.234774	0.682165	0.0830608
47	4.80567e-07	0.233817	0.681499	0.0846838
48	3.52089e-07	0.232864	0.680833	0.0863022
49	2.57959e-07	0.231915	0.680168	0.0879161
50	1.88994e-07	0.23097	0.679504	0.0895255
51	1.38467e-07	0.230029	0.678841	0.0911304
52	1.01448e-07	0.229091	0.678178	0.0927308
53	7.43261e-08	0.228158	0.677516	0.0943268
54	5.44552e-08	0.227228	0.676854	0.0959183
55	3.98967e-08	0.226302	0.676193	0.0975053
56	2.92304e-08	0.225379	0.675533	0.0990879
57	2.14157e-08	0.224461	0.674873	0.100666
58	1.56903e-08	0.223546	0.674214	0.10224
59	1.14955e-08	0.222635	0.673555	0.103809
60	8.42221e-09	0.221728	0.672898	0.105375
61	6.17055e-09	0.220824	0.672241	0.106935
62	4.52087e-09	0.219924	0.671584	0.108492
63	3.31222e-09	0.219028	0.670928	0.110044
64	2.42671e-09	0.218135	0.670273	0.111592
65	1.77793e-09	0.217246	0.669618	0.113135
66	1.30261e-09	0.216361	0.668965	0.114675
67	9.54357e-10	0.215479	0.668311	0.11621
68	6.99212e-10	0.214601	0.667659	0.117741
69	5.12279e-10	0.213726	0.667007	0.119267
70	3.75322e-10	0.212855	0.666355	0.12079
71	2.74981e-10	0.211988	0.665705	0.122308
72	2.01465e-10	0.211124	0.665054	0.123822
73	1.47604e-10	0.210263	0.664405	0.125332
74	1.08142e-10	0.209406	0.663756	0.126838
75	7.92307e-11	0.208553	0.663108	0.128339
76	5.80485e-11	0.207703	0.66246	0.129837
77	4.25294e-11	0.206856	0.661813	0.13133
78	3.11592e-11	0.206013	0.661167	0.13282
79	2.28289e-11	0.205174	0.660521	0.134305
80	1.67256e-11	0.204338	0.659876	0.135786
81	1.22541e-11	0.203505	0.659232	0.137263
82	8.97797e-12	0.202675	0.658588	0.138736
83	6.57773e-12	0.201849	0.657945	0.140206
84	4.81919e-12	0.201027	0.657303	0.141671
85	3.53079e-12	0.200208	0.656661	0.143132
86	2.58684e-12	0.199392	0.656019	0.144589
87	1.89525e-12	0.198579	0.655379	0.146042
88	1.38856e-12	0.19777	0.654739	0.147492
89	1.01733e-12	0.196964	0.654099	0.148937
90	7.45351e-13	0.196161	0.653461	0.150379
91	5.46083e-13	0.195361	0.652822	0.151816
92	4.00089e-13	0.194565	0.652185	0.15325
93	2.93126e-13	0.193772	0.651548	0.15468
94	2.14759e-13	0.192983	0.650912	0.156106
95	1.57344e-13	0.192196	0.650276	0.157528
96	1.15278e-13	0.191413	0.649641	0.158946
97	8.44589e-14	0.190633	0.649007	0.160361
98	6.1879e-14	0.189856	0.648373	0.161771
99	4.53358e-14	0.189082	0.64774	0.163178
100	3.32154e-14	0.188311	0.647107	0.164582
101	2.43353e-14	0.187544	0.646475	0.165981
102	1.78293e-14	0.18678	0.645844	0.167377
103	1.30627e-14	0.186018	0.645213	0.168769
104	9.57041e-15	0.18526	0.644583	0.170157
105	7.01178e-15	0.184505	0.643954	0.171541
106	5.13719e-15	0.183753	0.643325	0.172922
107	3.76378e-15	0.183004	0.642696	0.174299
108	2.75754e-15	0.182259	0.642069	0.175673
109	2.02032e-15	0.181516	0.641442	0.177042
110	1.48019e-15	0.180776	0.640815	0.178409
111	1.08446e-15	0.180039	0.64019	0.179771
112	7.94535e-16	0.179306	0.639564	0.18113
113	5.82118e-16	0.178575	0.63894	0.182485
114	4.2649e-16	0.177847	0.638316	0.183837
115	3.12469e-16	0.177122	0.637692	0.185185
116	2.28931e-16	0.1764	0.63707	0.18653
117	1.67727e-16	0.175681	0.636448	0.187871
118	1.22885e-16	0.174965	0.635826	0.189209
119	9.00322e-17	0.174252	0.635205	0.190543
120	6.59623e-17	0.173542	0.634585	0.191873

## Sheet: 3d-(6)
t	Heterozygote	T	S	Plasmid-free
0	1	0	0	0
1	0.845394	0.125549	0.0279264	0.0011306
2	0.718315	0.221935	0.0575193	0.00223004
3	0.59755	0.310673	0.0882167	0.00356029
4	0.48472	0.391881	0.118261	0.00513728
5	0.383652	0.463337	0.146091	0.0069202
6	0.297026	0.523446	0.170679	0.00885003
7	0.225685	0.571855	0.191592	0.0108683
8	0.168881	0.609303	0.208889	0.0129272
9	0.124863	0.637205	0.222938	0.0149937
10	0.0914701	0.657232	0.23425	0.0170478
11	0.066543	0.67102	0.243357	0.01908
12	0.0481593	0.680007	0.250746	0.0210877
13	0.0347218	0.68538	0.256826	0.0230724
14	0.024964	0.688072	0.261926	0.0250377
15	0.0179119	0.688797	0.266303	0.0269879
16	0.0128329	0.68809	0.270149	0.0289275
17	0.00918413	0.686346	0.273609	0.0308603
18	0.00656758	0.683852	0.276791	0.0327898
19	0.00469372	0.680817	0.279771	0.0347189
20	0.00335305	0.677391	0.282606	0.0366498
21	0.00239452	0.673683	0.285338	0.0385843
22	0.00170957	0.66977	0.287997	0.0405238
23	0.0012203	0.665708	0.290603	0.0424694
24	0.000870923	0.661536	0.293171	0.0444217
25	0.00062149	0.657283	0.295714	0.0463813
26	0.000443445	0.65297	0.298238	0.0483487
27	0.000316375	0.648611	0.300749	0.0503241
28	0.000225697	0.644217	0.30325	0.0523075
29	0.000160996	0.639795	0.305745	0.054299
30	0.000114834	0.635351	0.308235	0.0562987
31	8.19019e-05	0.63089	0.310722	0.0583064
32	5.841e-05	0.626414	0.313205	0.0603222
33	4.16535e-05	0.621926	0.315686	0.0623457
34	2.9702e-05	0.617428	0.318165	0.0643769
35	2.11783e-05	0.612921	0.320642	0.0664157
36	1.50997e-05	0.608406	0.323117	0.0684617
37	1.07651e-05	0.603885	0.325589	0.070515
38	7.67428e-06	0.599358	0.328059	0.0725751
39	5.47054e-06	0.594827	0.330526	0.074642
40	3.89937e-06	0.590291	0.33299	0.0767154
41	2.77927e-06	0.585752	0.33545	0.0787952
42	1.98079e-06	0.58121	0.337907	0.080881
43	1.41162e-06	0.576666	0.34036	0.0829726
44	1.00594e-06	0.572121	0.342809	0.0850699
45	7.16795e-07	0.567574	0.345252	0.0871726
46	5.10729e-07	0.563028	0.347691	0.0892804
47	3.6388e-07	0.558482	0.350125	0.0913932
48	2.59238e-07	0.553937	0.352552	0.0935106
49	1.84676e-07	0.549393	0.354974	0.0956325
50	1.31551e-07	0.544852	0.357389	0.0977586
51	9.37024e-08	0.540313	0.359798	0.0998887
52	6.67388e-08	0.535778	0.362199	0.102023
53	4.75312e-08	0.531247	0.364593	0.10416
54	3.38494e-08	0.52672	0.36698	0.1063
55	2.41043e-08	0.522198	0.369358	0.108444
56	1.71637e-08	0.517682	0.371728	0.11059
57	1.22208e-08	0.513172	0.374089	0.112739
58	8.70085e-09	0.508669	0.376441	0.11489
59	6.19434e-09	0.504173	0.378783	0.117044
60	4.40961e-09	0.499685	0.381116	0.119198
61	3.13891e-09	0.495206	0.383439	0.121355
62	2.23424e-09	0.490735	0.385752	0.123513
63	1.5902e-09	0.486275	0.388054	0.125672
64	1.13174e-09	0.481824	0.390345	0.127831
65	8.05408e-10	0.477384	0.392625	0.129992
66	5.73135e-10	0.472955	0.394893	0.132152
67	4.07822e-10	0.468538	0.39715	0.134313
68	2.90173e-10	0.464133	0.399394	0.136473
69	2.06451e-10	0.45974	0.401626	0.138634
70	1.46875e-10	0.455361	0.403845	0.140793
71	1.04485e-10	0.450996	0.406052	0.142952
72	7.43246e-11	0.446645	0.408245	0.14511
73	5.28669e-11	0.442309	0.410425	0.147266
74	3.76019e-11	0.437988	0.412591	0.149421
75	2.67429e-11	0.433682	0.414744	0.151574
76	1.90187e-11	0.429393	0.416882	0.153725
77	1.35246e-11	0.42512	0.419006	0.155874
78	9.61713e-12	0.420865	0.421115	0.158021
79	6.83815e-12	0.416627	0.423209	0.160164
80	4.8619e-12	0.412407	0.425288	0.162305
81	3.45659e-12	0.408205	0.427352	0.164443
82	2.45733e-12	0.404022	0.4294	0.166578
83	1.74684e-12	0.399858	0.431432	0.168709
84	1.2417e-12	0.395714	0.433449	0.170837
85	8.82584e-13	0.39159	0.43545	0.17296
86	6.27292e-13	0.387486	0.437434	0.17508
87	4.45818e-13	0.383403	0.439402	0.177195
88	3.16826e-13	0.379341	0.441353	0.179306
89	2.25144e-13	0.375301	0.443287	0.181412
90	1.59983e-13	0.371282	0.445205	0.183513
91	1.13674e-13	0.367286	0.447105	0.185609
92	8.07655e-14	0.363312	0.448988	0.1877
93	5.73807e-14	0.359361	0.450854	0.189786
94	4.07644e-14	0.355433	0.452702	0.191865
95	2.89583e-14	0.351528	0.454532	0.19394
96	2.05703e-14	0.347647	0.456345	0.196008
97	1.46111e-14	0.34379	0.45814	0.19807
98	1.03778e-14	0.339958	0.459916	0.200126
99	7.37056e-15	0.33615	0.461675	0.202176
100	5.23448e-15	0.332366	0.463415	0.204219
101	3.71726e-15	0.328608	0.465137	0.206255
102	2.63967e-15	0.324875	0.466841	0.208284
103	1.87437e-15	0.321167	0.468526	0.210307
104	1.33087e-15	0.317485	0.470193	0.212322
105	9.44917e-16	0.313829	0.471841	0.21433
106	6.70857e-16	0.310199	0.47347	0.216331
107	4.7626e-16	0.306595	0.475081	0.218324
108	3.38092e-16	0.303018	0.476672	0.22031
109	2.39997e-16	0.299467	0.478245	0.222288
110	1.70354e-16	0.295943	0.4798	0.224257
111	1.20915e-16	0.292446	0.481335	0.226219
112	8.58192e-17	0.288976	0.482851	0.228173
113	6.09071e-17	0.285533	0.484348	0.230119
114	4.32246e-17	0.282118	0.485827	0.232056
115	3.06741e-17	0.27873	0.487286	0.233985
116	2.17667e-17	0.275369	0.488726	0.235905
117	1.54452e-17	0.272036	0.490147	0.237817
118	1.09591e-17	0.268731	0.49155	0.23972
119	7.77557e-18	0.265453	0.492933	0.241614
120	5.5166e-18	0.262204	0.494297	0.243499

[truncated: 7 more sheets: 3d-(7), 3d-(8), 4a, 4d, S1, S3, S4b]
